# Supplementary material for: The genomic landscape at a late stage of stickleback speciation: High genomic divergence interspersed by small localized regions of introgression
Source: PLoS Genet. 2018 May 23;14(5):e1007358. doi: 10.1371/journal.pgen.1007358 (PMC5988309; doi:10.1371/journal.pgen.1007358)
Supplement: S1 Table — Proportion of trees drawn from 10, 50 and 100 kb windows representing species, ancestral and geographical topologies. (XLSX) [file pgen.1007358.s001.xlsx]

## Sheet: Sheet1
	species	geography	ancestral	total
10 kB	35243 (98.8%)	181 (0.51%)	242 (0.68%)	35666
50 kB	7424 (99.5%)	24 (0.32%)	7 (0.09%)	7455
100 kB	3749 (99.8%)	6 (0.16%)	1 (0.03%)	3756
