# Supplementary material for: The genomic landscape at a late stage of stickleback speciation: High genomic divergence interspersed by small localized regions of introgression
Source: PLoS Genet. 2018 May 23;14(5):e1007358. doi: 10.1371/journal.pgen.1007358 (PMC5988309; doi:10.1371/journal.pgen.1007358)
Supplement: S2 Table — Marginal log-likelihood values and Bayes factor comparisons from path sampling of substitution clock models used for mitogenome phylogeny and divergence time estimation. (XLSX) [file pgen.1007358.s002.xlsx]

## Sheet: Sheet1
Path Sampling estimates of Marginal Log-Likleihood
Clock Model	Marginal Log Likelihood
Expontential	-36840.9
Lognormal	-36836
Strict	-36935.8
Pairwise Bayes Factor
Comparison	Bayes Factor
Exponential vs Lognormal	1.00013
Lognormal vs Exponential	0.999867
Lognormal vs Strict	0.9973
Strict vs Lognormal	1.00271
Strict vs Exponential	1.00257
