# Supplementary material for: The genomic landscape at a late stage of stickleback speciation: High genomic divergence interspersed by small localized regions of introgression
Source: PLoS Genet. 2018 May 23;14(5):e1007358. doi: 10.1371/journal.pgen.1007358 (PMC5988309; doi:10.1371/journal.pgen.1007358)
Supplement: S4 Table — (TXT) [file pgen.1007358.s004.txt]

			All						Female only					
			Number			Valley per Mb			Number			Valley per Mb		
Chromosome	Type	length (bp)	PO v AT	AT v JS	JS v PO	PO v AT	AT v JS	JS v PO	PO v AT	AT v JS	JS v PO	PO v AT	AT v JS	JS v PO
chrI	autosome	28868337	35	20	21	1.212400978	0.692800559	0.727440587	32	11	31	1.108480894	0.381040307	1.073840866
chrII	autosome	23295652	32	8	18	1.373646893	0.343411723	0.772676378	30	4	24	1.287793963	0.171705862	1.03023517
chrIII	autosome	16798506	20	14	8	1.190582067	0.833407447	0.476232827	9	16	18	0.53576193	0.952465654	1.071523861
chrIV	autosome	33533917	45	26	39	1.341924953	0.775334417	1.163001626	40	23	39	1.192822181	0.685872754	1.163001626
chrV	autosome	15560594	40	20	6	2.570595955	1.285297978	0.385589393	14	15	40	0.899708584	0.963973483	2.570595955
chrVI	autosome	18255807	38	10	12	2.081529455	0.547770909	0.657325091	10	7	25	0.547770909	0.383439636	1.369427273
chrVII	autosome	29685623	38	32	38	1.280080933	1.077962891	1.280080933	48	24	36	1.616944337	0.808472168	1.212708253
chrVIII	autosome	19368704	36	21	14	1.858668499	1.084223291	0.722815528	15	16	30	0.774445208	0.826074889	1.548890416
chrIX	neo-sex	20249479	16	13	11	0.790143786	0.641991826	0.543223853	19	20	16	0.938295746	0.987679732	0.790143786
chrX	autosome	16767575	23	15	8	1.371695072	0.894583743	0.477111329	8	10	24	0.477111329	0.596389162	1.431333988
chrXI	autosome	16897429	42	20	7	2.485585233	1.183612016	0.414264206	10	17	38	0.591806008	1.006070213	2.24886283
chrXII	autosome	19270239	28	20	12	1.453017786	1.037869847	0.622721908	18	19	24	0.934082862	0.985976355	1.245443816
chrXIII	autosome	20083130	22	11	7	1.095446775	0.547723388	0.348551247	11	10	22	0.547723388	0.497930352	1.095446775
chrXIV	autosome	15246461	31	15	6	2.033258735	0.983834872	0.393533949	10	7	25	0.655889914	0.45912294	1.639724786
chrXV	autosome	16198764	23	11	8	1.419861417	0.679064156	0.493864841	12	8	19	0.740797261	0.493864841	1.172928996
chrXVI	autosome	19273383	33	19	12	1.712205896	0.985815516	0.622620326	15	15	28	0.778275407	0.778275407	1.45278076
chrXVII	autosome	19708402	29	8	22	1.471453647	0.405918247	1.116275181	30	5	29	1.522193428	0.253698905	1.471453647
chrXVIII	autosome	16282716	29	11	17	1.781029651	0.675562971	1.044051865	18	10	22	1.10546668	0.614148156	1.351125942
chrXIX	ancestral sex	20240660	19	10	14	0.938704568	0.494055036	0.69167705	29	12	27	1.432759604	0.592866043	1.333948597
chrXX	autosome	20036859	31	20	16	1.547148682	0.99816044	0.798528352	15	12	31	0.74862033	0.598896264	1.547148682
chrXXI	autosome	15259270	27	13	14	1.76941623	0.851941148	0.917475082	16	12	26	1.048542951	0.786407213	1.703882296
