# Supplementary material for: The genomic landscape at a late stage of stickleback speciation: High genomic divergence interspersed by small localized regions of introgression
Source: PLoS Genet. 2018 May 23;14(5):e1007358. doi: 10.1371/journal.pgen.1007358 (PMC5988309; doi:10.1371/journal.pgen.1007358)
Supplement: S5 Table — (XLS) [file pgen.1007358.s005.xls]

## Sheet: ClueGO Results
GOID	GOTerm	Ontology Source	Term PValue	Term PValue Corrected with Benjamini-Hochberg	Group PValue	Group PValue Corrected with Benjamini-Hochberg	GOLevels	GOGroups	% Associated Genes	Nr. Genes	Associated Genes Found
GO:0019216	regulation of lipid metabolic process	GO_BiologicalProcess-GOA_09.02.2016_16h18	0.00046	0.023	6.8e-05	0.0016	[4, 5]	Group15	6.58307	21	[ABHD5, ACADL, ADGRF5, AKT1, APOA4, ATG14, ATP1A1, BRCA1, CCKBR, CYP7A1, EPHA8, EPHX2, ERBB4, GAL, IRS2, NT5E, PLIN5, PLPP1, PROX1, STUB1, WNT4]
GO:0046890	regulation of lipid biosynthetic process	GO_BiologicalProcess-GOA_09.02.2016_16h18	0.0026	0.029	6.8e-05	0.0016	[4, 5, 6]	Group15	7.74648	11	[ACADL, ADGRF5, AKT1, APOA4, ATP1A1, BRCA1, CYP7A1, NT5E, PLIN5, PROX1, WNT4]
GO:0045834	positive regulation of lipid metabolic process	GO_BiologicalProcess-GOA_09.02.2016_16h18	0.0025	0.028	6.8e-05	0.0016	[3, 4, 5, 6]	Group15	7.80142	11	[ABHD5, ADGRF5, AKT1, APOA4, ATG14, EPHA8, ERBB4, IRS2, NT5E, PLIN5, WNT4]
GO:0042446	hormone biosynthetic process	GO_BiologicalProcess-GOA_09.02.2016_16h18	0.0061	0.042	6.8e-05	0.0016	[3, 5]	Group15	9.21053	7	[ATP1A1, CACNA1A, DIO3, FDX1, HSD17B12, MED1, WNT4]
GO:0019218	regulation of steroid metabolic process	GO_BiologicalProcess-GOA_09.02.2016_16h18	0.001	0.02	6.8e-05	0.0016	[5, 6]	Group15	10.1124	9	[ACADL, APOA4, ATP1A1, CYP7A1, EPHX2, GAL, PROX1, STUB1, WNT4]
GO:0032350	regulation of hormone metabolic process	GO_BiologicalProcess-GOA_09.02.2016_16h18	0.003	0.029	6.8e-05	0.0016	[3, 4, 5]	Group15	14.2857	5	[ATP1A1, CACNA1A, GAL, STUB1, WNT4]
GO:0008211	glucocorticoid metabolic process	GO_BiologicalProcess-GOA_09.02.2016_16h18	0.0079	0.049	6.8e-05	0.0016	[5]	Group15	14.2857	4	[ATP1A1, GAL, STUB1, WNT4]
GO:0050996	positive regulation of lipid catabolic process	GO_BiologicalProcess-GOA_09.02.2016_16h18	0.006	0.042	6.8e-05	0.0016	[4, 5, 6, 7]	Group15	15.3846	4	[ABHD5, APOA4, IRS2, PLIN5]
GO:0010896	regulation of triglyceride catabolic process	GO_BiologicalProcess-GOA_09.02.2016_16h18	0.0042	0.035	6.8e-05	0.0016	[5, 6, 7, 8, 9]	Group15	25	3	[ABHD5, APOA4, PLIN5]
GO:0046322	negative regulation of fatty acid oxidation	GO_BiologicalProcess-GOA_09.02.2016_16h18	0.0032	0.03	6.8e-05	0.0016	[5, 6, 7, 8, 9, 10, 11]	Group15	27.2727	3	[ACADL, AKT1, PLIN5]
GO:0032351	negative regulation of hormone metabolic process	GO_BiologicalProcess-GOA_09.02.2016_16h18	0.0024	0.028	6.8e-05	0.0016	[3, 4, 5, 6]	Group15	30	3	[ATP1A1, CACNA1A, WNT4]
GO:0032353	negative regulation of hormone biosynthetic process	GO_BiologicalProcess-GOA_09.02.2016_16h18	0.0017	0.022	6.8e-05	0.0016	[4, 5, 6, 7]	Group15	33.3333	3	[ATP1A1, CACNA1A, WNT4]
GO:0031943	regulation of glucocorticoid metabolic process	GO_BiologicalProcess-GOA_09.02.2016_16h18	0.00012	0.037	6.8e-05	0.0016	[4, 5, 6, 7]	Group15	40	4	[ATP1A1, GAL, STUB1, WNT4]
GO:0014070	response to organic cyclic compound	GO_BiologicalProcess-GOA_09.02.2016_16h18	0.0012	0.02	0.00017	0.002	[4]	Group6	4.71204	45	[AKT1, APEX1, APOA4, APP, ATP1A1, AXIN1, BECN1, BRCA1, CACNA1A, CASP3, CASP9, CASQ2, CCKAR, CHKA, CHRNA5, CYP24A1, CYP7A1, DIAPH1, EIF2AK2, EPO, FKBP1B, GAL, GNAI2, HCFC1, HOMER1, HTR3A, IGFBP2, IGFBP5, LGALS1, MED1, MYOD1, NQO1, PTGER2, PTGFR, RPS6KB1, RYR3, SIN3A, SLC6A1, SLC8A1, SLC9A1, TAF2, TIAM1, TNC, TRH, ZNF703]
GO:0009991	response to extracellular stimulus	GO_BiologicalProcess-GOA_09.02.2016_16h18	0.0014	0.022	0.00017	0.002	[3]	Group6	5.26316	31	[ADSSL1, AKT1, ATF3, ATG13, ATG14, BECN1, BECN2, BRCA1, CBS, CCKAR, CYP24A1, EIF2AK2, EPO, ERN1, FKBP1B, FSTL1, GCN1, GNAI2, HSPA5, IFT88, IGFBP2, MED1, MYOD1, NPRL3, NQO1, PROX1, RPL28, RPS6KB1, SLC8A1, TNC, WNT4]
GO:0071407	cellular response to organic cyclic compound	GO_BiologicalProcess-GOA_09.02.2016_16h18	0.0037	0.032	0.00017	0.002	[5]	Group6	5.33333	24	[AKT1, APEX1, APP, ATP1A1, AXIN1, BRCA1, CASP3, CASP9, CASQ2, CYP24A1, CYP7A1, DIAPH1, HCFC1, IGFBP5, LGALS1, MED1, MYOD1, RPS6KB1, RYR3, SIN3A, SLC8A1, SLC9A1, TNC, ZNF703]
GO:0031667	response to nutrient levels	GO_BiologicalProcess-GOA_09.02.2016_16h18	0.0011	0.019	0.00017	0.002	[4]	Group6	5.35714	30	[ADSSL1, AKT1, ATF3, ATG13, ATG14, BECN1, BECN2, BRCA1, CCKAR, CYP24A1, EIF2AK2, EPO, ERN1, FKBP1B, FSTL1, GCN1, GNAI2, HSPA5, IFT88, IGFBP2, MED1, MYOD1, NPRL3, NQO1, PROX1, RPL28, RPS6KB1, SLC8A1, TNC, WNT4]
GO:0007584	response to nutrient	GO_BiologicalProcess-GOA_09.02.2016_16h18	0.0073	0.047	0.00017	0.002	[3, 5]	Group6	6.1674	14	[BECN1, BRCA1, CCKAR, CYP24A1, EIF2AK2, EPO, FKBP1B, GNAI2, IGFBP2, MED1, NQO1, RPS6KB1, SLC8A1, TNC]
GO:0009991	response to extracellular stimulus	GO_BiologicalProcess-GOA_09.02.2016_16h18	0.0014	0.022	0.00034	0.0027	[3]	Group8	5.26316	31	[ADSSL1, AKT1, ATF3, ATG13, ATG14, BECN1, BECN2, BRCA1, CBS, CCKAR, CYP24A1, EIF2AK2, EPO, ERN1, FKBP1B, FSTL1, GCN1, GNAI2, HSPA5, IFT88, IGFBP2, MED1, MYOD1, NPRL3, NQO1, PROX1, RPL28, RPS6KB1, SLC8A1, TNC, WNT4]
GO:0031667	response to nutrient levels	GO_BiologicalProcess-GOA_09.02.2016_16h18	0.0011	0.019	0.00034	0.0027	[4]	Group8	5.35714	30	[ADSSL1, AKT1, ATF3, ATG13, ATG14, BECN1, BECN2, BRCA1, CCKAR, CYP24A1, EIF2AK2, EPO, ERN1, FKBP1B, FSTL1, GCN1, GNAI2, HSPA5, IFT88, IGFBP2, MED1, MYOD1, NPRL3, NQO1, PROX1, RPL28, RPS6KB1, SLC8A1, TNC, WNT4]
GO:0007584	response to nutrient	GO_BiologicalProcess-GOA_09.02.2016_16h18	0.0073	0.047	0.00034	0.0027	[3, 5]	Group8	6.1674	14	[BECN1, BRCA1, CCKAR, CYP24A1, EIF2AK2, EPO, FKBP1B, GNAI2, IGFBP2, MED1, NQO1, RPS6KB1, SLC8A1, TNC]
GO:0071496	cellular response to external stimulus	GO_BiologicalProcess-GOA_09.02.2016_16h18	0.00057	0.022	0.00034	0.0027	[3]	Group8	6.68896	20	[AKT1, ATF3, ATG13, ATG14, ATP1A1, BECN1, BECN2, CBS, CYP24A1, EIF2AK2, GCN1, HDAC4, HSPA5, IRF1, MED1, MYOD1, NPRL3, SLC9A1, TNC, WNT4]
GO:0031668	cellular response to extracellular stimulus	GO_BiologicalProcess-GOA_09.02.2016_16h18	0.0014	0.021	0.00034	0.0027	[3, 4]	Group8	6.94444	15	[ATF3, ATG13, ATG14, BECN1, BECN2, CBS, CYP24A1, EIF2AK2, GCN1, HSPA5, MED1, MYOD1, NPRL3, TNC, WNT4]
GO:0031669	cellular response to nutrient levels	GO_BiologicalProcess-GOA_09.02.2016_16h18	0.001	0.02	0.00034	0.0027	[4, 5]	Group8	7.48663	14	[ATF3, ATG13, ATG14, BECN1, BECN2, CYP24A1, EIF2AK2, GCN1, HSPA5, MED1, MYOD1, NPRL3, TNC, WNT4]
GO:0009267	cellular response to starvation	GO_BiologicalProcess-GOA_09.02.2016_16h18	0.001	0.019	0.00034	0.0027	[4, 5, 6]	Group8	8.66142	11	[ATF3, ATG13, ATG14, BECN1, BECN2, EIF2AK2, GCN1, HSPA5, MYOD1, NPRL3, WNT4]
GO:0042594	response to starvation	GO_BiologicalProcess-GOA_09.02.2016_16h18	0.00012	0.025	0.00034	0.0027	[3, 5]	Group8	8.77193	15	[ADSSL1, ATF3, ATG13, ATG14, BECN1, BECN2, CCKAR, EIF2AK2, FSTL1, GCN1, GNAI2, HSPA5, MYOD1, NPRL3, WNT4]
GO:0034198	cellular response to amino acid starvation	GO_BiologicalProcess-GOA_09.02.2016_16h18	0.0069	0.045	0.00034	0.0027	[5, 6, 7]	Group8	14.8148	4	[ATF3, EIF2AK2, GCN1, NPRL3]
GO:0036003	positive regulation of transcription from RNA polymerase II promoter in response to stress	GO_BiologicalProcess-GOA_09.02.2016_16h18	0.0052	0.04	0.00034	0.0027	[6, 7, 8, 9, 10, 11, 12, 13]	Group8	16	4	[ATF3, GCN1, HSPA5, MAPK7]
GO:0071243	cellular response to arsenic-containing substance	GO_BiologicalProcess-GOA_09.02.2016_16h18	0.00039	0.026	0.00039	0.0023	[4]	Group23	30.7692	4	[ATF3, DDX3X, GSTO1, GSTO2]
GO:0006040	amino sugar metabolic process	GO_BiologicalProcess-GOA_09.02.2016_16h18	0.0075	0.047	0.00042	0.002	[4]	Group5	11.6279	5	[B4GALNT2, CHST7, CSGALNACT1, GNE, NPL]
GO:0009225	nucleotide-sugar metabolic process	GO_BiologicalProcess-GOA_09.02.2016_16h18	0.00037	0.028	0.00042	0.002	[4, 5]	Group5	17.6471	6	[B4GALNT2, CSGALNACT1, GNE, GUK1, PMM1, TGDS]
GO:0061061	muscle structure development	GO_BiologicalProcess-GOA_09.02.2016_16h18	0.00087	0.02	0.00049	0.0019	[3]	Group20	5.25478	33	[AKT1, ATF3, AXIN1, BCL9, CASQ2, CSRP3, DLL4, EPC1, ERBB4, FGF6, FHL1, FOXL2, FOXP2, HDAC1, HDAC4, HOMER1, IFT88, IGFBP5, LGALS1, MED1, MYOD1, OBSL1, PROX1, QKI, RPS6KB1, SEMA4C, SLC8A1, SLC9A1, SPAG9, SPEG, TCF21, WNT4, ZBTB42]
GO:0060537	muscle tissue development	GO_BiologicalProcess-GOA_09.02.2016_16h18	0.0029	0.029	0.00049	0.0019	[4]	Group20	5.64103	22	[ATF3, BCL9, CSRP3, DLL4, ERBB4, EYA2, FOXL2, FOXP2, HDAC4, HOMER1, IFT88, IGFBP5, MED1, MYOD1, NPRL3, OBSL1, PROX1, RPS6KB1, SLC8A1, SLC9A1, SPEG, TCF21]
GO:0014706	striated muscle tissue development	GO_BiologicalProcess-GOA_09.02.2016_16h18	0.0014	0.022	0.00049	0.0019	[5]	Group20	5.88235	22	[ATF3, BCL9, CSRP3, DLL4, ERBB4, EYA2, FOXL2, FOXP2, HDAC4, HOMER1, IFT88, IGFBP5, MED1, MYOD1, NPRL3, OBSL1, PROX1, RPS6KB1, SLC8A1, SLC9A1, SPEG, TCF21]
GO:0042692	muscle cell differentiation	GO_BiologicalProcess-GOA_09.02.2016_16h18	0.001	0.02	0.00049	0.0019	[4, 5]	Group20	5.89744	23	[AKT1, AXIN1, BCL9, CASQ2, CSRP3, EPC1, FGF6, HDAC1, HDAC4, HOMER1, IFT88, IGFBP5, LGALS1, MYOD1, OBSL1, PROX1, QKI, SEMA4C, SLC8A1, SLC9A1, SPAG9, SPEG, WNT4]
GO:0043967	histone H4 acetylation	GO_BiologicalProcess-GOA_09.02.2016_16h18	0.00071	0.022	0.00071	0.0024	[5, 6, 7, 8, 9, 10, 11, 12]	Group11	11.7647	8	[BRCA1, EPC1, HCFC1, JADE3, MYOD1, NAA60, PHF20, SMARCB1]
GO:0043984	histone H4-K16 acetylation	GO_BiologicalProcess-GOA_09.02.2016_16h18	0.00076	0.021	0.00071	0.0024	[6, 7, 8, 9, 10, 11, 12, 13]	Group11	19.2308	5	[BRCA1, HCFC1, JADE3, PHF20, SMARCB1]
GO:0090305	nucleic acid phosphodiester bond hydrolysis	GO_BiologicalProcess-GOA_09.02.2016_16h18	0.00084	0.021	0.00084	0.0025	[5, 6]	Group2	6.66667	19	[APEX1, CASP3, DCLRE1C, DIS3L, DNASE1, DNASE1L2, ERI2, ERN1, FEN1, FOXL2, GTF2H1, HARBI1, MEI4, POLD3, POP7, PPP1R8, RCL1, SLC19A1, ZC3H12C]
GO:0061077	chaperone-mediated protein folding	GO_BiologicalProcess-GOA_09.02.2016_16h18	0.00085	0.02	0.00085	0.0022	[3]	Group21	12.963	7	[FKBP1B, HLA-DMA, P3H1, PPID, TOR1A, TOR1B, TOR2A]
GO:0051085	chaperone mediated protein folding requiring cofactor	GO_BiologicalProcess-GOA_09.02.2016_16h18	0.00012	0.037	0.00085	0.0022	[4, 5]	Group21	40	4	[HLA-DMA, TOR1A, TOR1B, TOR2A]
GO:0043269	regulation of ion transport	GO_BiologicalProcess-GOA_09.02.2016_16h18	0.00083	0.022	0.00092	0.0022	[4, 5, 6]	Group12	5.28	33	[AKT1, APEX1, ATP1A1, CACNA1A, CACNA2D3, CACNB2, CASQ2, CCKAR, CLCN3, CLCN4, CLCN5, CRACR2A, CXCR3, CYP4A11, DIAPH1, EPO, FHL1, FKBP1B, GAL, GNAI2, GRK6, GSTO1, HOMER1, IRS2, KCNE2, KCNK7, PRSS8, SLC6A1, SLC8A1, SLC9A1, TESC, TOR1A, TRH]
GO:0044070	regulation of anion transport	GO_BiologicalProcess-GOA_09.02.2016_16h18	0.0033	0.03	0.00092	0.0022	[5, 6, 7]	Group12	7.53425	11	[AKT1, CACNA1A, CLCN3, CLCN4, CLCN5, CYP4A11, GRK6, IRS2, SLC6A1, TOR1A, TRH]
GO:0034763	negative regulation of transmembrane transport	GO_BiologicalProcess-GOA_09.02.2016_16h18	0.0052	0.04	0.00092	0.0022	[3, 4, 5, 6, 7]	Group12	8.60215	8	[AKT1, CASQ2, EPO, FKBP1B, GRK6, GSTO1, IRS2, KCNE2]
GO:0034766	negative regulation of ion transmembrane transport	GO_BiologicalProcess-GOA_09.02.2016_16h18	0.0028	0.029	0.00092	0.0022	[4, 5, 6, 7, 8]	Group12	9.52381	8	[AKT1, CASQ2, EPO, FKBP1B, GRK6, GSTO1, IRS2, KCNE2]
GO:1903959	regulation of anion transmembrane transport	GO_BiologicalProcess-GOA_09.02.2016_16h18	0.00018	0.022	0.00092	0.0022	[5, 6, 7, 8]	Group12	20	6	[AKT1, CLCN3, CLCN4, CLCN5, GRK6, IRS2]
GO:1903960	negative regulation of anion transmembrane transport	GO_BiologicalProcess-GOA_09.02.2016_16h18	0.0011	0.02	0.00092	0.0022	[5, 6, 7, 8, 9]	Group12	37.5	3	[AKT1, GRK6, IRS2]
GO:0046033	AMP metabolic process	GO_BiologicalProcess-GOA_09.02.2016_16h18	0.00093	0.021	0.00093	0.002	[7, 8, 9, 10]	Group16	25	4	[ADSSL1, AK3, NT5E, PRPS2]
GO:0043269	regulation of ion transport	GO_BiologicalProcess-GOA_09.02.2016_16h18	0.00083	0.022	0.0012	0.0024	[4, 5, 6]	Group4	5.28	33	[AKT1, APEX1, ATP1A1, CACNA1A, CACNA2D3, CACNB2, CASQ2, CCKAR, CLCN3, CLCN4, CLCN5, CRACR2A, CXCR3, CYP4A11, DIAPH1, EPO, FHL1, FKBP1B, GAL, GNAI2, GRK6, GSTO1, HOMER1, IRS2, KCNE2, KCNK7, PRSS8, SLC6A1, SLC8A1, SLC9A1, TESC, TOR1A, TRH]
GO:0006816	calcium ion transport	GO_BiologicalProcess-GOA_09.02.2016_16h18	0.0032	0.03	0.0012	0.0024	[8, 9]	Group4	5.56962	22	[APEX1, ATP2A1, CACNA1A, CACNA2D3, CACNB2, CASQ2, CCKAR, CRACR2A, CXCR3, DIAPH1, EPO, FKBP1B, GNAI2, GSTO1, HOMER1, KCNE2, PSEN2, RAMP1, RYR3, SELK, SLC8A1, SLC9A1]
GO:0034762	regulation of transmembrane transport	GO_BiologicalProcess-GOA_09.02.2016_16h18	0.0014	0.021	0.0012	0.0024	[3, 4, 5, 6]	Group4	5.58036	25	[AKT1, APEX1, CACNA1A, CACNA2D3, CACNB2, CASQ2, CLCN3, CLCN4, CLCN5, CRACR2A, CXCR3, DIAPH1, EPO, FHL1, FKBP1B, GAL, GRK6, GSTO1, HOMER1, IRS2, KCNE2, KCNK7, SLC8A1, SLC9A1, TESC]
GO:0034765	regulation of ion transmembrane transport	GO_BiologicalProcess-GOA_09.02.2016_16h18	0.001	0.021	0.0012	0.0024	[4, 5, 6, 7]	Group4	5.81395	25	[AKT1, APEX1, CACNA1A, CACNA2D3, CACNB2, CASQ2, CLCN3, CLCN4, CLCN5, CRACR2A, CXCR3, DIAPH1, EPO, FHL1, FKBP1B, GAL, GRK6, GSTO1, HOMER1, IRS2, KCNE2, KCNK7, SLC8A1, SLC9A1, TESC]
GO:0010959	regulation of metal ion transport	GO_BiologicalProcess-GOA_09.02.2016_16h18	0.0005	0.022	0.0012	0.0024	[5, 6, 7, 8]	Group4	6.34006	22	[AKT1, APEX1, ATP1A1, CACNA2D3, CACNB2, CASQ2, CCKAR, CRACR2A, CXCR3, DIAPH1, EPO, FHL1, FKBP1B, GAL, GNAI2, GSTO1, HOMER1, KCNE2, PRSS8, SLC8A1, SLC9A1, TESC]
GO:0043270	positive regulation of ion transport	GO_BiologicalProcess-GOA_09.02.2016_16h18	0.0031	0.03	0.0012	0.0024	[3, 4, 5, 6, 7]	Group4	6.3745	16	[AKT1, APEX1, CACNB2, CRACR2A, CXCR3, CYP4A11, FHL1, GAL, GSTO1, HOMER1, KCNE2, PRSS8, SLC6A1, SLC9A1, TESC, TRH]
GO:0032409	regulation of transporter activity	GO_BiologicalProcess-GOA_09.02.2016_16h18	0.0029	0.03	0.0012	0.0024	[3, 4, 5]	Group4	6.69856	14	[APEX1, CACNB2, CASQ2, CRACR2A, EPO, FHL1, FKBP1B, GAL, GRK6, GSTO1, HOMER1, KCNE2, SLC9A1, TESC]
GO:0051924	regulation of calcium ion transport	GO_BiologicalProcess-GOA_09.02.2016_16h18	0.00074	0.022	0.0012	0.0024	[6, 7, 8, 9, 10]	Group4	7.17489	16	[APEX1, CACNA2D3, CACNB2, CASQ2, CCKAR, CRACR2A, CXCR3, DIAPH1, EPO, FKBP1B, GNAI2, GSTO1, HOMER1, KCNE2, SLC8A1, SLC9A1]
GO:0022898	regulation of transmembrane transporter activity	GO_BiologicalProcess-GOA_09.02.2016_16h18	0.0014	0.021	0.0012	0.0024	[4, 5, 6, 7]	Group4	7.2165	14	[APEX1, CACNB2, CASQ2, CRACR2A, EPO, FHL1, FKBP1B, GAL, GRK6, GSTO1, HOMER1, KCNE2, SLC9A1, TESC]
GO:1904062	regulation of cation transmembrane transport	GO_BiologicalProcess-GOA_09.02.2016_16h18	0.00067	0.024	0.0012	0.0024	[5, 6, 7, 8]	Group4	7.23982	16	[APEX1, CACNB2, CASQ2, CRACR2A, CXCR3, DIAPH1, EPO, FHL1, FKBP1B, GAL, GSTO1, HOMER1, KCNE2, SLC8A1, SLC9A1, TESC]
GO:0032412	regulation of ion transmembrane transporter activity	GO_BiologicalProcess-GOA_09.02.2016_16h18	0.0012	0.02	0.0012	0.0024	[5, 6, 7, 8]	Group4	7.36842	14	[APEX1, CACNB2, CASQ2, CRACR2A, EPO, FHL1, FKBP1B, GAL, GRK6, GSTO1, HOMER1, KCNE2, SLC9A1, TESC]
GO:0061337	cardiac conduction	GO_BiologicalProcess-GOA_09.02.2016_16h18	0.0056	0.04	0.0012	0.0024	[4, 6, 7]	Group4	7.40741	10	[ATP1A1, ATP2A1, CACNA2D3, CACNB2, CASQ2, FKBP1B, KCNE2, RYR3, SLC8A1, SLC9A1]
GO:0010522	regulation of calcium ion transport into cytosol	GO_BiologicalProcess-GOA_09.02.2016_16h18	0.0076	0.047	0.0012	0.0024	[4, 5, 6, 7, 8, 9, 10, 11, 12, 13]	Group4	8.08081	8	[APEX1, CASQ2, CXCR3, DIAPH1, EPO, FKBP1B, GSTO1, SLC8A1]
GO:0060048	cardiac muscle contraction	GO_BiologicalProcess-GOA_09.02.2016_16h18	0.0024	0.028	0.0012	0.0024	[6]	Group4	8.33333	10	[ATP1A1, CASQ2, CSRP3, FKBP1B, GSTO1, HDAC4, KCNE2, PSEN2, SLC8A1, SLC9A1]
GO:0034763	negative regulation of transmembrane transport	GO_BiologicalProcess-GOA_09.02.2016_16h18	0.0052	0.04	0.0012	0.0024	[3, 4, 5, 6, 7]	Group4	8.60215	8	[AKT1, CASQ2, EPO, FKBP1B, GRK6, GSTO1, IRS2, KCNE2]
GO:0051279	regulation of release of sequestered calcium ion into cytosol	GO_BiologicalProcess-GOA_09.02.2016_16h18	0.008	0.049	0.0012	0.0024	[4, 5, 6, 7, 8, 9, 10, 11, 12, 13, 14, 15, 16]	Group4	8.75	7	[APEX1, CASQ2, CXCR3, DIAPH1, FKBP1B, GSTO1, SLC8A1]
GO:0006941	striated muscle contraction	GO_BiologicalProcess-GOA_09.02.2016_16h18	0.00017	0.027	0.0012	0.0024	[5]	Group4	8.9172	14	[ATP1A1, ATP2A1, CASQ2, CSRP3, FKBP1B, GSTO1, HDAC4, HOMER1, KCNE2, PSEN2, RPS6KB1, SLC8A1, SLC9A1, TNNT3]
GO:1903169	regulation of calcium ion transmembrane transport	GO_BiologicalProcess-GOA_09.02.2016_16h18	0.00068	0.023	0.0012	0.0024	[6, 7, 8, 9, 10, 11]	Group4	9.16667	11	[APEX1, CACNB2, CASQ2, CRACR2A, CXCR3, DIAPH1, FKBP1B, GSTO1, KCNE2, SLC8A1, SLC9A1]
GO:0032411	positive regulation of transporter activity	GO_BiologicalProcess-GOA_09.02.2016_16h18	0.0057	0.04	0.0012	0.0024	[3, 4, 5, 6]	Group4	9.33333	7	[APEX1, CRACR2A, GAL, GSTO1, KCNE2, SLC9A1, TESC]
GO:0034766	negative regulation of ion transmembrane transport	GO_BiologicalProcess-GOA_09.02.2016_16h18	0.0028	0.029	0.0012	0.0024	[4, 5, 6, 7, 8]	Group4	9.52381	8	[AKT1, CASQ2, EPO, FKBP1B, GRK6, GSTO1, IRS2, KCNE2]
GO:0032413	negative regulation of ion transmembrane transporter activity	GO_BiologicalProcess-GOA_09.02.2016_16h18	0.0067	0.045	0.0012	0.0024	[4, 5, 6, 7, 8, 9]	Group4	10.1695	6	[CASQ2, EPO, FKBP1B, GRK6, GSTO1, KCNE2]
GO:1904427	positive regulation of calcium ion transmembrane transport	GO_BiologicalProcess-GOA_09.02.2016_16h18	0.0067	0.045	0.0012	0.0024	[5, 6, 7, 8, 9, 10, 11, 12]	Group4	10.1695	6	[APEX1, CRACR2A, CXCR3, GSTO1, KCNE2, SLC9A1]
GO:0032414	positive regulation of ion transmembrane transporter activity	GO_BiologicalProcess-GOA_09.02.2016_16h18	0.003	0.029	0.0012	0.0024	[4, 5, 6, 7, 8, 9]	Group4	10.4478	7	[APEX1, CRACR2A, GAL, GSTO1, KCNE2, SLC9A1, TESC]
GO:0055117	regulation of cardiac muscle contraction	GO_BiologicalProcess-GOA_09.02.2016_16h18	0.003	0.029	0.0012	0.0024	[6, 7, 8]	Group4	10.4478	7	[ATP1A1, CASQ2, FKBP1B, GSTO1, HDAC4, SLC8A1, SLC9A1]
GO:2001257	regulation of cation channel activity	GO_BiologicalProcess-GOA_09.02.2016_16h18	0.00033	0.029	0.0012	0.0024	[6, 7, 8, 9]	Group4	10.7527	10	[APEX1, CACNB2, CASQ2, CRACR2A, EPO, FKBP1B, GAL, GSTO1, HOMER1, KCNE2]
GO:0006942	regulation of striated muscle contraction	GO_BiologicalProcess-GOA_09.02.2016_16h18	0.00047	0.022	0.0012	0.0024	[6, 7]	Group4	11.25	9	[ATP1A1, ATP2A1, CASQ2, FKBP1B, GSTO1, HDAC4, SLC8A1, SLC9A1, TNNT3]
GO:1901019	regulation of calcium ion transmembrane transporter activity	GO_BiologicalProcess-GOA_09.02.2016_16h18	0.00095	0.02	0.0012	0.0024	[6, 7, 8, 9, 10, 11, 12]	Group4	11.2676	8	[APEX1, CACNB2, CASQ2, CRACR2A, FKBP1B, GSTO1, KCNE2, SLC9A1]
GO:0050879	multicellular organismal movement	GO_BiologicalProcess-GOA_09.02.2016_16h18	0.0036	0.031	0.0012	0.0024	[3]	Group4	11.5385	6	[ATP2A1, CACNA1A, GSTO1, HOMER1, RPS6KB1, TNNT3]
GO:0050881	musculoskeletal movement	GO_BiologicalProcess-GOA_09.02.2016_16h18	0.0036	0.031	0.0012	0.0024	[4]	Group4	11.5385	6	[ATP2A1, CACNA1A, GSTO1, HOMER1, RPS6KB1, TNNT3]
GO:0003009	skeletal muscle contraction	GO_BiologicalProcess-GOA_09.02.2016_16h18	0.0055	0.041	0.0012	0.0024	[5, 6]	Group4	12.5	5	[ATP2A1, GSTO1, HOMER1, RPS6KB1, TNNT3]
GO:2001258	negative regulation of cation channel activity	GO_BiologicalProcess-GOA_09.02.2016_16h18	0.0034	0.03	0.0012	0.0024	[5, 6, 7, 8, 9, 10]	Group4	13.8889	5	[CASQ2, EPO, FKBP1B, GSTO1, KCNE2]
GO:0014808	release of sequestered calcium ion into cytosol by sarcoplasmic reticulum	GO_BiologicalProcess-GOA_09.02.2016_16h18	0.0079	0.049	0.0012	0.0024	[5, 6, 7, 8, 9, 10, 11, 12, 13, 14, 15, 16]	Group4	14.2857	4	[CASQ2, FKBP1B, GSTO1, SLC8A1]
GO:2001259	positive regulation of cation channel activity	GO_BiologicalProcess-GOA_09.02.2016_16h18	0.003	0.029	0.0012	0.0024	[5, 6, 7, 8, 9, 10]	Group4	14.2857	5	[APEX1, CRACR2A, GAL, GSTO1, KCNE2]
GO:1903514	calcium ion transport from endoplasmic reticulum to cytosol	GO_BiologicalProcess-GOA_09.02.2016_16h18	0.0079	0.049	0.0012	0.0024	[6, 7, 11, 12, 13]	Group4	14.2857	4	[CASQ2, FKBP1B, GSTO1, SLC8A1]
GO:0010644	cell communication by electrical coupling	GO_BiologicalProcess-GOA_09.02.2016_16h18	0.006	0.042	0.0012	0.0024	[4]	Group4	15.3846	4	[ATP1A1, CASQ2, FKBP1B, SLC8A1]
GO:0010880	regulation of release of sequestered calcium ion into cytosol by sarcoplasmic reticulum	GO_BiologicalProcess-GOA_09.02.2016_16h18	0.0045	0.036	0.0012	0.0024	[5, 6, 7, 8, 9, 10, 11, 12, 13, 14, 15, 16, 17]	Group4	16.6667	4	[CASQ2, FKBP1B, GSTO1, SLC8A1]
GO:1901021	positive regulation of calcium ion transmembrane transporter activity	GO_BiologicalProcess-GOA_09.02.2016_16h18	0.0015	0.02	0.0012	0.0024	[5, 6, 7, 8, 9, 10, 11, 12, 13]	Group4	16.6667	5	[APEX1, CRACR2A, GSTO1, KCNE2, SLC9A1]
GO:0010523	negative regulation of calcium ion transport into cytosol	GO_BiologicalProcess-GOA_09.02.2016_16h18	0.0027	0.029	0.0012	0.0024	[3, 4, 5, 6, 7, 8, 9, 10, 11, 12, 13, 14]	Group4	19.0476	4	[CASQ2, EPO, FKBP1B, GSTO1]
GO:1903959	regulation of anion transmembrane transport	GO_BiologicalProcess-GOA_09.02.2016_16h18	0.00018	0.022	0.0012	0.0024	[5, 6, 7, 8]	Group4	20	6	[AKT1, CLCN3, CLCN4, CLCN5, GRK6, IRS2]
GO:0051280	negative regulation of release of sequestered calcium ion into cytosol	GO_BiologicalProcess-GOA_09.02.2016_16h18	0.0067	0.045	0.0012	0.0024	[4, 5, 6, 7, 8, 9, 10, 11, 12, 13, 14, 15, 16, 17]	Group4	21.4286	3	[CASQ2, FKBP1B, GSTO1]
GO:0010881	regulation of cardiac muscle contraction by regulation of the release of sequestered calcium ion	GO_BiologicalProcess-GOA_09.02.2016_16h18	0.0014	0.02	0.0012	0.0024	[6, 7, 8, 9, 10, 11, 12, 13, 14, 15, 16, 17, 18]	Group4	22.2222	4	[CASQ2, FKBP1B, GSTO1, SLC8A1]
GO:0071436	sodium ion export	GO_BiologicalProcess-GOA_09.02.2016_16h18	0.0054	0.041	0.0012	0.0024	[8, 9, 10]	Group4	23.0769	3	[ATP1A1, SLC8A1, SLC9A1]
GO:0060315	negative regulation of ryanodine-sensitive calcium-release channel activity	GO_BiologicalProcess-GOA_09.02.2016_16h18	0.0032	0.03	0.0012	0.0024	[5, 6, 7, 8, 9, 10, 11, 12, 13, 14, 15, 16, 17, 18]	Group4	27.2727	3	[CASQ2, FKBP1B, GSTO1]
GO:0010882	regulation of cardiac muscle contraction by calcium ion signaling	GO_BiologicalProcess-GOA_09.02.2016_16h18	2.7e-05	0.016	0.0012	0.0024	[7, 8, 9]	Group4	27.2727	6	[CASQ2, FKBP1B, GSTO1, HDAC4, SLC8A1, SLC9A1]
GO:0071415	cellular response to purine-containing compound	GO_BiologicalProcess-GOA_09.02.2016_16h18	0.0017	0.022	0.0012	0.0024	[5, 6]	Group4	33.3333	3	[CASQ2, RYR3, SLC8A1]
GO:0071313	cellular response to caffeine	GO_BiologicalProcess-GOA_09.02.2016_16h18	0.0011	0.02	0.0012	0.0024	[6, 7]	Group4	37.5	3	[CASQ2, RYR3, SLC8A1]
GO:1903960	negative regulation of anion transmembrane transport	GO_BiologicalProcess-GOA_09.02.2016_16h18	0.0011	0.02	0.0012	0.0024	[5, 6, 7, 8, 9]	Group4	37.5	3	[AKT1, GRK6, IRS2]
GO:0022008	neurogenesis	GO_BiologicalProcess-GOA_09.02.2016_16h18	0.0023	0.028	0.0013	0.0024	[5, 6]	Group18	4.04372	74	[AKT1, ANOS1, APEX1, APOA4, APP, ARPC2, AXIN1, BARHL2, BECN1, CACNA1A, CACNB2, CASP3, CCKAR, CHAC1, CLASP1, CLTA, COL6A1, CSRP3, CTDSP1, DAG1, DLL4, DMRT3, EGFL7, EPHA8, EPHB2, EPHB4, EPO, ERBB4, FARP1, FBXW8, FGF6, FKBP1B, FOXO6, GPRC5B, HERC1, IFT88, IRS2, KANK1, KLF7, LAMB1, LAMTOR2, LGALS1, LIG4, MAP2, MED1, METAP2, MPP3, OBSL1, OTX2, PLPPR4, PLPPR5, PRICKLE2, PROX1, PRSS8, PSEN2, PSMC5, RAB3…
GO:0048666	neuron development	GO_BiologicalProcess-GOA_09.02.2016_16h18	0.0049	0.039	0.0013	0.0024	[4, 5, 6, 8, 9]	Group18	4.14815	56	[AKT1, ANOS1, APOA4, APP, ARPC2, BARHL2, BECN1, CACNA1A, CACNB2, CCKAR, CLASP1, CLTA, COL6A1, DAG1, EGFL7, EPHA8, EPHB2, EPHB4, EPO, ERBB4, FARP1, FBXW8, FGF6, FKBP1B, FOXO6, GPRC5B, HERC1, IFT88, IRS2, KANK1, KLF7, LAMB1, LAMTOR2, LGALS1, MAP2, METAP2, MPP3, OBSL1, OTX2, PLPPR4, PLPPR5, PRICKLE2, PRSS8, PSEN2, PSMC5, RAB35, RAB3A, SEMA4C, SEMA5B, SEMA6B, SLC9A7, TIAM1, TNC, TOR1A, TRIO, VSX1]
GO:0048699	generation of neurons	GO_BiologicalProcess-GOA_09.02.2016_16h18	0.001	0.02	0.0013	0.0024	[6, 7]	Group18	4.17859	73	[AKT1, ANOS1, APEX1, APOA4, APP, ARPC2, AXIN1, BARHL2, BECN1, CACNA1A, CACNB2, CASP3, CCKAR, CLASP1, CLTA, COL6A1, CSRP3, CTDSP1, DAG1, DLL4, DMRT3, EGFL7, EPHA8, EPHB2, EPHB4, EPO, ERBB4, FARP1, FBXW8, FGF6, FKBP1B, FOXO6, GPRC5B, HERC1, IFT88, IRS2, KANK1, KLF7, LAMB1, LAMTOR2, LGALS1, LIG4, MAP2, MED1, METAP2, MPP3, OBSL1, OTX2, PLPPR4, PLPPR5, PRICKLE2, PROX1, PRSS8, PSEN2, PSMC5, RAB35, RAB3…
GO:0030182	neuron differentiation	GO_BiologicalProcess-GOA_09.02.2016_16h18	0.00056	0.022	0.0013	0.0024	[5, 7, 8]	Group18	4.30504	70	[AKT1, ANOS1, APOA4, APP, ARPC2, AXIN1, BARHL2, BECN1, CACNA1A, CACNB2, CASP3, CCKAR, CLASP1, CLTA, COL6A1, CSRP3, CTDSP1, DAG1, DLL4, DMRT3, EGFL7, EPHA8, EPHB2, EPHB4, EPO, ERBB4, FARP1, FBXW8, FGF6, FKBP1B, FOXO6, GPRC5B, HERC1, IFT88, IRS2, KANK1, KLF7, LAMB1, LAMTOR2, LGALS1, MAP2, MED1, METAP2, MPP3, OBSL1, OTX2, PLPPR4, PLPPR5, PRICKLE2, PROX1, PRSS8, PSEN2, PSMC5, RAB35, RAB3A, SATB2, SEM…
GO:0000904	cell morphogenesis involved in differentiation	GO_BiologicalProcess-GOA_09.02.2016_16h18	0.0023	0.027	0.0013	0.0024	[4, 5, 6]	Group18	4.40529	50	[ANOS1, APP, ARL13B, ARPC2, BARHL2, CACNA1A, CACNB2, CASP3, CASP9, CCKAR, CLASP1, CLTA, COL6A1, DAG1, EPHA8, EPHB2, EPHB4, ERBB4, FARP1, FBXW8, FGF6, IFT88, IRS2, KANK1, KLF7, LAMB1, LAMTOR2, LRRC16A, MAP2, METAP2, MPP3, OBSL1, OTX2, PLPPR4, PROX1, PRSS8, PSEN2, PSMC5, RAB25, RAB3A, SEMA4C, SEMA5B, SEMA6B, SLC6A5, SLC9A7, TACSTD2, TIAM1, TRIO, WNT4, ZNF703]
GO:0031175	neuron projection development	GO_BiologicalProcess-GOA_09.02.2016_16h18	0.0015	0.02	0.0013	0.0024	[4, 5, 6, 7, 9, 10]	Group18	4.42774	53	[AKT1, ANOS1, APOA4, APP, ARPC2, BARHL2, CACNA1A, CACNB2, CCKAR, CLASP1, CLTA, COL6A1, DAG1, EGFL7, EPHA8, EPHB2, EPHB4, EPO, ERBB4, FARP1, FBXW8, FGF6, FKBP1B, FOXO6, GPRC5B, HERC1, IRS2, KANK1, KLF7, LAMB1, LAMTOR2, LGALS1, MAP2, METAP2, MPP3, OBSL1, OTX2, PLPPR4, PLPPR5, PRICKLE2, PRSS8, PSEN2, PSMC5, RAB35, RAB3A, SEMA4C, SEMA5B, SEMA6B, SLC9A7, TIAM1, TNC, TOR1A, TRIO]
GO:0043269	regulation of ion transport	GO_BiologicalProcess-GOA_09.02.2016_16h18	0.00083	0.022	0.0013	0.0022	[4, 5, 6]	Group10	5.28	33	[AKT1, APEX1, ATP1A1, CACNA1A, CACNA2D3, CACNB2, CASQ2, CCKAR, CLCN3, CLCN4, CLCN5, CRACR2A, CXCR3, CYP4A11, DIAPH1, EPO, FHL1, FKBP1B, GAL, GNAI2, GRK6, GSTO1, HOMER1, IRS2, KCNE2, KCNK7, PRSS8, SLC6A1, SLC8A1, SLC9A1, TESC, TOR1A, TRH]
GO:0006816	calcium ion transport	GO_BiologicalProcess-GOA_09.02.2016_16h18	0.0032	0.03	0.0013	0.0022	[8, 9]	Group10	5.56962	22	[APEX1, ATP2A1, CACNA1A, CACNA2D3, CACNB2, CASQ2, CCKAR, CRACR2A, CXCR3, DIAPH1, EPO, FKBP1B, GNAI2, GSTO1, HOMER1, KCNE2, PSEN2, RAMP1, RYR3, SELK, SLC8A1, SLC9A1]
GO:0034762	regulation of transmembrane transport	GO_BiologicalProcess-GOA_09.02.2016_16h18	0.0014	0.021	0.0013	0.0022	[3, 4, 5, 6]	Group10	5.58036	25	[AKT1, APEX1, CACNA1A, CACNA2D3, CACNB2, CASQ2, CLCN3, CLCN4, CLCN5, CRACR2A, CXCR3, DIAPH1, EPO, FHL1, FKBP1B, GAL, GRK6, GSTO1, HOMER1, IRS2, KCNE2, KCNK7, SLC8A1, SLC9A1, TESC]
GO:0034765	regulation of ion transmembrane transport	GO_BiologicalProcess-GOA_09.02.2016_16h18	0.001	0.021	0.0013	0.0022	[4, 5, 6, 7]	Group10	5.81395	25	[AKT1, APEX1, CACNA1A, CACNA2D3, CACNB2, CASQ2, CLCN3, CLCN4, CLCN5, CRACR2A, CXCR3, DIAPH1, EPO, FHL1, FKBP1B, GAL, GRK6, GSTO1, HOMER1, IRS2, KCNE2, KCNK7, SLC8A1, SLC9A1, TESC]
GO:0010959	regulation of metal ion transport	GO_BiologicalProcess-GOA_09.02.2016_16h18	0.0005	0.022	0.0013	0.0022	[5, 6, 7, 8]	Group10	6.34006	22	[AKT1, APEX1, ATP1A1, CACNA2D3, CACNB2, CASQ2, CCKAR, CRACR2A, CXCR3, DIAPH1, EPO, FHL1, FKBP1B, GAL, GNAI2, GSTO1, HOMER1, KCNE2, PRSS8, SLC8A1, SLC9A1, TESC]
GO:0043270	positive regulation of ion transport	GO_BiologicalProcess-GOA_09.02.2016_16h18	0.0031	0.03	0.0013	0.0022	[3, 4, 5, 6, 7]	Group10	6.3745	16	[AKT1, APEX1, CACNB2, CRACR2A, CXCR3, CYP4A11, FHL1, GAL, GSTO1, HOMER1, KCNE2, PRSS8, SLC6A1, SLC9A1, TESC, TRH]
GO:0032409	regulation of transporter activity	GO_BiologicalProcess-GOA_09.02.2016_16h18	0.0029	0.03	0.0013	0.0022	[3, 4, 5]	Group10	6.69856	14	[APEX1, CACNB2, CASQ2, CRACR2A, EPO, FHL1, FKBP1B, GAL, GRK6, GSTO1, HOMER1, KCNE2, SLC9A1, TESC]
GO:0051924	regulation of calcium ion transport	GO_BiologicalProcess-GOA_09.02.2016_16h18	0.00074	0.022	0.0013	0.0022	[6, 7, 8, 9, 10]	Group10	7.17489	16	[APEX1, CACNA2D3, CACNB2, CASQ2, CCKAR, CRACR2A, CXCR3, DIAPH1, EPO, FKBP1B, GNAI2, GSTO1, HOMER1, KCNE2, SLC8A1, SLC9A1]
GO:0022898	regulation of transmembrane transporter activity	GO_BiologicalProcess-GOA_09.02.2016_16h18	0.0014	0.021	0.0013	0.0022	[4, 5, 6, 7]	Group10	7.2165	14	[APEX1, CACNB2, CASQ2, CRACR2A, EPO, FHL1, FKBP1B, GAL, GRK6, GSTO1, HOMER1, KCNE2, SLC9A1, TESC]
GO:1904062	regulation of cation transmembrane transport	GO_BiologicalProcess-GOA_09.02.2016_16h18	0.00067	0.024	0.0013	0.0022	[5, 6, 7, 8]	Group10	7.23982	16	[APEX1, CACNB2, CASQ2, CRACR2A, CXCR3, DIAPH1, EPO, FHL1, FKBP1B, GAL, GSTO1, HOMER1, KCNE2, SLC8A1, SLC9A1, TESC]
GO:0032412	regulation of ion transmembrane transporter activity	GO_BiologicalProcess-GOA_09.02.2016_16h18	0.0012	0.02	0.0013	0.0022	[5, 6, 7, 8]	Group10	7.36842	14	[APEX1, CACNB2, CASQ2, CRACR2A, EPO, FHL1, FKBP1B, GAL, GRK6, GSTO1, HOMER1, KCNE2, SLC9A1, TESC]
GO:0044070	regulation of anion transport	GO_BiologicalProcess-GOA_09.02.2016_16h18	0.0033	0.03	0.0013	0.0022	[5, 6, 7]	Group10	7.53425	11	[AKT1, CACNA1A, CLCN3, CLCN4, CLCN5, CYP4A11, GRK6, IRS2, SLC6A1, TOR1A, TRH]
GO:1903169	regulation of calcium ion transmembrane transport	GO_BiologicalProcess-GOA_09.02.2016_16h18	0.00068	0.023	0.0013	0.0022	[6, 7, 8, 9, 10, 11]	Group10	9.16667	11	[APEX1, CACNB2, CASQ2, CRACR2A, CXCR3, DIAPH1, FKBP1B, GSTO1, KCNE2, SLC8A1, SLC9A1]
GO:2001257	regulation of cation channel activity	GO_BiologicalProcess-GOA_09.02.2016_16h18	0.00033	0.029	0.0013	0.0022	[6, 7, 8, 9]	Group10	10.7527	10	[APEX1, CACNB2, CASQ2, CRACR2A, EPO, FKBP1B, GAL, GSTO1, HOMER1, KCNE2]
GO:0000060	protein import into nucleus, translocation	GO_BiologicalProcess-GOA_09.02.2016_16h18	0.0039	0.033	0.0014	0.0023	[5, 6, 7, 8, 9, 10]	Group0	11.3208	6	[AKT1, BRCA1, IPO4, IPO5, MED1, RANBP6]
GO:0006607	NLS-bearing protein import into nucleus	GO_BiologicalProcess-GOA_09.02.2016_16h18	0.00042	0.025	0.0014	0.0023	[5, 6, 7, 8, 9, 10]	Group0	21.7391	5	[DAG1, IPO4, IPO5, KPNA2, RANBP6]
GO:0006610	ribosomal protein import into nucleus	GO_BiologicalProcess-GOA_09.02.2016_16h18	0.0024	0.028	0.0014	0.0023	[5, 6, 7, 8, 9, 10]	Group0	30	3	[IPO4, IPO5, RANBP6]
GO:0000059	protein import into nucleus, docking	GO_BiologicalProcess-GOA_09.02.2016_16h18	0.0011	0.02	0.0014	0.0023	[5, 6, 7, 8, 9, 10]	Group0	37.5	3	[IPO4, IPO5, RANBP6]
GO:0044804	nucleophagy	GO_BiologicalProcess-GOA_09.02.2016_16h18	0.0022	0.028	0.0022	0.0033	[3]	Group13	20	4	[ATG13, BECN1, BECN2, WIPI1]
GO:0051272	positive regulation of cellular component movement	GO_BiologicalProcess-GOA_09.02.2016_16h18	0.0055	0.04	0.0024	0.0034	[3, 4, 5]	Group3	5.22727	23	[AAMP, AKT1, CCBE1, CLASP1, DAPK2, DIAPH1, EPCAM, FIGF, HDAC4, HSPA5, IRS2, LAMB1, LRRC16A, PROX1, RAB25, RPS6KB1, SEMA4C, SEMA5B, SEMA6B, SLC8A1, SPAG9, TIAM1, ZNF703]
GO:0030335	positive regulation of cell migration	GO_BiologicalProcess-GOA_09.02.2016_16h18	0.0066	0.045	0.0024	0.0034	[4, 5, 6, 7]	Group3	5.27578	22	[AAMP, AKT1, CCBE1, CLASP1, DAPK2, DIAPH1, FIGF, HDAC4, HSPA5, IRS2, LAMB1, LRRC16A, PROX1, RAB25, RPS6KB1, SEMA4C, SEMA5B, SEMA6B, SLC8A1, SPAG9, TIAM1, ZNF703]
GO:2000147	positive regulation of cell motility	GO_BiologicalProcess-GOA_09.02.2016_16h18	0.0046	0.037	0.0024	0.0034	[3, 4, 5, 6]	Group3	5.36131	23	[AAMP, AKT1, CCBE1, CLASP1, DAPK2, DIAPH1, EPCAM, FIGF, HDAC4, HSPA5, IRS2, LAMB1, LRRC16A, PROX1, RAB25, RPS6KB1, SEMA4C, SEMA5B, SEMA6B, SLC8A1, SPAG9, TIAM1, ZNF703]
GO:0040017	positive regulation of locomotion	GO_BiologicalProcess-GOA_09.02.2016_16h18	0.0014	0.021	0.0024	0.0034	[2, 3, 4]	Group3	5.58036	25	[AAMP, AKT1, CCBE1, CLASP1, CXCR3, DAPK2, DIAPH1, EPCAM, FIGF, HDAC4, HSPA5, IRS2, LAMB1, LGALS1, LRRC16A, PROX1, RAB25, RPS6KB1, SEMA4C, SEMA5B, SEMA6B, SLC8A1, SPAG9, TIAM1, ZNF703]
GO:0070933	histone H4 deacetylation	GO_BiologicalProcess-GOA_09.02.2016_16h18	0.0024	0.028	0.0024	0.0032	[5, 6, 7, 8, 9, 10]	Group22	30	3	[BAZ2A, HDAC1, HDAC4]
GO:0030258	lipid modification	GO_BiologicalProcess-GOA_09.02.2016_16h18	0.0028	0.029	0.0028	0.0035	[4, 5]	Group17	6.73077	14	[ACADL, AKT1, APOA4, B4GALNT2, ECI1, EPHX2, INPP5D, IRS2, MUT, PIK3C2B, PLIN5, PLPP1, PLPPR4, PLPPR5]
GO:0046839	phospholipid dephosphorylation	GO_BiologicalProcess-GOA_09.02.2016_16h18	0.0044	0.035	0.0028	0.0035	[5, 6]	Group17	13.1579	5	[EPHX2, INPP5D, PLPP1, PLPPR4, PLPPR5]
GO:0045165	cell fate commitment	GO_BiologicalProcess-GOA_09.02.2016_16h18	0.0033	0.03	0.0033	0.004	[4, 5]	Group14	6.07143	17	[APC2, AXIN1, BARHL2, CASP3, CSRP3, DLL4, DMRT3, ERBB4, EYA2, MYOD1, OTX2, PROX1, PSEN2, SATB2, VSX2, WNT4, ZNF521]
GO:0051602	response to electrical stimulus	GO_BiologicalProcess-GOA_09.02.2016_16h18	0.0043	0.036	0.0043	0.005	[3]	Group19	11.1111	6	[ADSSL1, CACNA1A, EPO, RAB3A, RPS6KB1, SLC9A1]
GO:0098602	single organism cell adhesion	GO_BiologicalProcess-GOA_09.02.2016_16h18	0.0027	0.029	0.005	0.0055	[2, 3]	Group7	4.66507	39	[AKT1, APOA4, ARPC2, B4GALNT2, CASP3, DLL4, EPCAM, EPHB4, EPO, FKBP1B, GPA33, HLA-DMA, HLA-DMB, HLA-DOA, HLA-DPA1, HLA-DQA1, HLA-DQA2, HLA-DRA, IGFBP2, IRF1, ITGB2, KANK1, LAMB1, LGALS1, LGALS8, LIG4, LRRC16A, MAPK7, MPZL2, NCAM2, NT5E, PIEZO1, PSEN2, SLC6A5, TACSTD2, TNFRSF21, TOX4, WNT4, ZNF703]
GO:0007159	leukocyte cell-cell adhesion	GO_BiologicalProcess-GOA_09.02.2016_16h18	0.0074	0.047	0.005	0.0055	[4, 5]	Group7	4.93359	26	[AKT1, APOA4, CASP3, DLL4, EPHB4, EPO, FKBP1B, HLA-DMA, HLA-DMB, HLA-DOA, HLA-DPA1, HLA-DQA1, HLA-DQA2, HLA-DRA, IGFBP2, IRF1, ITGB2, LGALS1, LGALS8, LIG4, MPZL2, NT5E, PSEN2, TNFRSF21, TOX4, WNT4]
GO:0030155	regulation of cell adhesion	GO_BiologicalProcess-GOA_09.02.2016_16h18	0.0015	0.021	0.005	0.0055	[3, 4]	Group7	5.00715	35	[AKT1, ARPC2, B4GALNT2, CASP3, CLASP1, COL8A1, EPCAM, EPHA8, EPHB4, EPO, HLA-DMA, HLA-DMB, HLA-DOA, HLA-DPA1, HLA-DQA1, HLA-DQA2, HLA-DRA, HSD17B12, IGFBP2, IRF1, KANK1, LGALS1, LGALS8, LRRC16A, MAPK7, MIP, PIEZO1, SLC6A5, SLC9A1, TACSTD2, TESC, TNC, TNFRSF21, WNT4, ZNF703]
GO:0022407	regulation of cell-cell adhesion	GO_BiologicalProcess-GOA_09.02.2016_16h18	0.0068	0.044	0.005	0.0055	[4, 5]	Group7	5.2506	22	[AKT1, B4GALNT2, CASP3, EPCAM, EPHB4, EPO, HLA-DMA, HLA-DMB, HLA-DOA, HLA-DPA1, HLA-DQA1, HLA-DQA2, HLA-DRA, IGFBP2, IRF1, LGALS1, LGALS8, MAPK7, PIEZO1, TNFRSF21, WNT4, ZNF703]
GO:0019886	antigen processing and presentation of exogenous peptide antigen via MHC class II	GO_BiologicalProcess-GOA_09.02.2016_16h18	0.0067	0.045	0.005	0.0055	[5]	Group7	8.24742	8	[CLTA, HLA-DMA, HLA-DMB, HLA-DOA, HLA-DPA1, HLA-DQA1, HLA-DQA2, HLA-DRA]
GO:0031294	lymphocyte costimulation	GO_BiologicalProcess-GOA_09.02.2016_16h18	0.0056	0.04	0.005	0.0055	[2, 5, 6, 7, 8]	Group7	8.51064	8	[AKT1, EPHB4, HLA-DPA1, HLA-DQA1, HLA-DQA2, HLA-DRA, LGALS1, LGALS8]
GO:0031295	T cell costimulation	GO_BiologicalProcess-GOA_09.02.2016_16h18	0.0052	0.04	0.005	0.0055	[3, 6, 7, 8, 9, 10, 11, 12]	Group7	8.60215	8	[AKT1, EPHB4, HLA-DPA1, HLA-DQA1, HLA-DQA2, HLA-DRA, LGALS1, LGALS8]
GO:0002396	MHC protein complex assembly	GO_BiologicalProcess-GOA_09.02.2016_16h18	0.00075	0.022	0.005	0.0055	[6, 7]	Group7	42.8571	3	[HLA-DMA, HLA-DMB, HLA-DRA]
GO:0002501	peptide antigen assembly with MHC protein complex	GO_BiologicalProcess-GOA_09.02.2016_16h18	0.00044	0.024	0.005	0.0055	[4, 6, 7, 8]	Group7	50	3	[HLA-DMA, HLA-DMB, HLA-DRA]
GO:0002503	peptide antigen assembly with MHC class II protein complex	GO_BiologicalProcess-GOA_09.02.2016_16h18	0.00022	0.022	0.005	0.0055	[5, 7, 8, 9]	Group7	60	3	[HLA-DMA, HLA-DMB, HLA-DRA]
GO:0002399	MHC class II protein complex assembly	GO_BiologicalProcess-GOA_09.02.2016_16h18	0.00022	0.022	0.005	0.0055	[7, 8]	Group7	60	3	[HLA-DMA, HLA-DMB, HLA-DRA]
GO:0071379	cellular response to prostaglandin stimulus	GO_BiologicalProcess-GOA_09.02.2016_16h18	0.0052	0.04	0.0052	0.0055	[5, 6, 7]	Group1	16	4	[AKT1, PTGER2, PTGFR, TNC]
GO:0034389	lipid particle organization	GO_BiologicalProcess-GOA_09.02.2016_16h18	0.0067	0.045	0.0067	0.0067	[4]	Group9	21.4286	3	[PLIN5, PPID, PTGFRN]
