# Supplementary material for: The genomic landscape at a late stage of stickleback speciation: High genomic divergence interspersed by small localized regions of introgression
Source: PLoS Genet. 2018 May 23;14(5):e1007358. doi: 10.1371/journal.pgen.1007358 (PMC5988309; doi:10.1371/journal.pgen.1007358)
Supplement: S6 Table — (XLS) [file pgen.1007358.s006.xls]

## Sheet: ClueGO Results
GOID	GOTerm	Ontology Source	Term PValue	Term PValue Corrected with Benjamini-Hochberg	Group PValue	Group PValue Corrected with Benjamini-Hochberg	GOLevels	GOGroups	% Associated Genes	Nr. Genes	Associated Genes Found
GO:0009410	response to xenobiotic stimulus	GO_BiologicalProcess-GOA_09.02.2016_16h18	0.00012	0.0047	0.00029	0.0012	[3]	Group0	19.8113	42	[ACSL1, ACY3, AKR1A1, ALDH3A1, CYP17A1, CYP19A1, CYP21A2, CYP2J2, CYP2U1, CYP2W1, CYP3A4, CYP3A43, CYP3A5, CYP3A7, CYP51A1, CYP8B1, EPHX1, FDXR, GSTT2B, GUCY2C, LPO, MTR, SMOX, SULT1C2, SULT1C4, SULT2A1, SULT2B1, SULT4A1, UGP2, UGT1A1, UGT1A10, UGT1A3, UGT1A4, UGT1A5, UGT1A6, UGT1A7, UGT1A8, UGT1A9, UGT2B11, UGT2B15, UGT2B28, UGT2B4]
GO:0009812	flavonoid metabolic process	GO_BiologicalProcess-GOA_09.02.2016_16h18	4e-11	1.6e-08	0.00029	0.0012	[3]	Group0	62.069	18	[UGT1A1, UGT1A10, UGT1A3, UGT1A4, UGT1A5, UGT1A6, UGT1A7, UGT1A8, UGT1A9, UGT2A1, UGT2A3, UGT2B10, UGT2B11, UGT2B15, UGT2B17, UGT2B28, UGT2B4, UGT2B7]
GO:0017144	drug metabolic process	GO_BiologicalProcess-GOA_09.02.2016_16h18	0.00069	0.019	0.00029	0.0012	[3]	Group0	28.8889	13	[CBR1, CYP3A4, CYP3A5, NANOS1, NT5C2, UGT1A1, UGT1A10, UGT1A3, UGT1A4, UGT1A6, UGT1A7, UGT1A8, UGT1A9]
GO:0006805	xenobiotic metabolic process	GO_BiologicalProcess-GOA_09.02.2016_16h18	2.8e-05	0.0017	0.00029	0.0012	[3, 5]	Group0	20.8955	42	[ACSL1, ACY3, AKR1A1, ALDH3A1, CYP17A1, CYP19A1, CYP21A2, CYP2J2, CYP2U1, CYP2W1, CYP3A4, CYP3A43, CYP3A5, CYP3A7, CYP51A1, CYP8B1, EPHX1, FDXR, GSTT2B, GUCY2C, LPO, MTR, SMOX, SULT1C2, SULT1C4, SULT2A1, SULT2B1, SULT4A1, UGP2, UGT1A1, UGT1A10, UGT1A3, UGT1A4, UGT1A5, UGT1A6, UGT1A7, UGT1A8, UGT1A9, UGT2B11, UGT2B15, UGT2B28, UGT2B4]
GO:0009813	flavonoid biosynthetic process	GO_BiologicalProcess-GOA_09.02.2016_16h18	2.3e-13	1.2e-10	0.00029	0.0012	[4]	Group0	84.2105	16	[UGT1A1, UGT1A10, UGT1A3, UGT1A4, UGT1A5, UGT1A6, UGT1A7, UGT2A1, UGT2A3, UGT2B10, UGT2B11, UGT2B15, UGT2B17, UGT2B28, UGT2B4, UGT2B7]
GO:0051552	flavone metabolic process	GO_BiologicalProcess-GOA_09.02.2016_16h18	8e-05	0.0034	0.00029	0.0012	[4]	Group0	83.3333	5	[UGT1A1, UGT1A10, UGT1A7, UGT1A8, UGT1A9]
GO:0071466	cellular response to xenobiotic stimulus	GO_BiologicalProcess-GOA_09.02.2016_16h18	5.6e-05	0.0026	0.00029	0.0012	[4]	Group0	20.4878	42	[ACSL1, ACY3, AKR1A1, ALDH3A1, CYP17A1, CYP19A1, CYP21A2, CYP2J2, CYP2U1, CYP2W1, CYP3A4, CYP3A43, CYP3A5, CYP3A7, CYP51A1, CYP8B1, EPHX1, FDXR, GSTT2B, GUCY2C, LPO, MTR, SMOX, SULT1C2, SULT1C4, SULT2A1, SULT2B1, SULT4A1, UGP2, UGT1A1, UGT1A10, UGT1A3, UGT1A4, UGT1A5, UGT1A6, UGT1A7, UGT1A8, UGT1A9, UGT2B11, UGT2B15, UGT2B28, UGT2B4]
GO:0005996	monosaccharide metabolic process	GO_BiologicalProcess-GOA_09.02.2016_16h18	0.00083	0.022	0.00029	0.0012	[4, 5]	Group0	16.7147	58	[ACTN3, AKR1A1, AKR1B1, AKT2, ALDH5A1, ALDOB, APOD, CREM, CRTC2, CRYL1, CYB5R3, FBP1, FUT9, GAA, GAL3ST3, GLB1, GRB10, GSK3A, IGF1, KCNJ11, KIF2A, MAN2A1, MDH1, OTOGL, PDK1, PFKFB2, PHKG2, POMC, PPARA, PPP1CA, PPP1R3C, PRKCE, RBP4, SLC2A1, TALDO1, TELO2, TKFC, TNF, UBC, UGP2, UGT1A1, UGT1A10, UGT1A3, UGT1A4, UGT1A5, UGT1A6, UGT1A7, UGT1A8, UGT1A9, UGT2A1, UGT2A3, UGT2B10, UGT2B11, UGT2B15, UGT2B1…
GO:0010677	negative regulation of cellular carbohydrate metabolic process	GO_BiologicalProcess-GOA_09.02.2016_16h18	0.0011	0.027	0.00029	0.0012	[4, 5, 6, 7]	Group0	26.4151	14	[ACTN3, FBP1, GRB10, GSK3A, PPARA, TELO2, UGT1A1, UGT1A10, UGT1A3, UGT1A4, UGT1A6, UGT1A7, UGT1A8, UGT1A9]
GO:1904223	regulation of glucuronosyltransferase activity	GO_BiologicalProcess-GOA_09.02.2016_16h18	1.8e-08	5.5e-06	0.00029	0.0012	[5, 6]	Group0	100	8	[UGT1A1, UGT1A10, UGT1A3, UGT1A4, UGT1A6, UGT1A7, UGT1A8, UGT1A9]
GO:1904224	negative regulation of glucuronosyltransferase activity	GO_BiologicalProcess-GOA_09.02.2016_16h18	1.8e-08	5.5e-06	0.00029	0.0012	[5, 6, 7]	Group0	100	8	[UGT1A1, UGT1A10, UGT1A3, UGT1A4, UGT1A6, UGT1A7, UGT1A8, UGT1A9]
GO:0006063	uronic acid metabolic process	GO_BiologicalProcess-GOA_09.02.2016_16h18	3.8e-15	3.9e-12	0.00029	0.0012	[5, 6, 7, 8]	Group0	70.9677	22	[AKR1A1, CRYL1, PRKCE, UGP2, UGT1A1, UGT1A10, UGT1A3, UGT1A4, UGT1A5, UGT1A6, UGT1A7, UGT1A8, UGT1A9, UGT2A1, UGT2A3, UGT2B10, UGT2B11, UGT2B15, UGT2B17, UGT2B28, UGT2B4, UGT2B7]
GO:0019585	glucuronate metabolic process	GO_BiologicalProcess-GOA_09.02.2016_16h18	3.8e-15	3.9e-12	0.00029	0.0012	[6, 7, 8, 9]	Group0	70.9677	22	[AKR1A1, CRYL1, PRKCE, UGP2, UGT1A1, UGT1A10, UGT1A3, UGT1A4, UGT1A5, UGT1A6, UGT1A7, UGT1A8, UGT1A9, UGT2A1, UGT2A3, UGT2B10, UGT2B11, UGT2B15, UGT2B17, UGT2B28, UGT2B4, UGT2B7]
GO:0052697	xenobiotic glucuronidation	GO_BiologicalProcess-GOA_09.02.2016_16h18	1.9e-09	6.9e-07	0.00029	0.0012	[4, 6, 8, 9, 10, 11]	Group0	100	9	[UGT1A1, UGT1A10, UGT1A3, UGT1A4, UGT1A5, UGT1A6, UGT1A7, UGT1A8, UGT1A9]
GO:2001029	regulation of cellular glucuronidation	GO_BiologicalProcess-GOA_09.02.2016_16h18	1.9e-09	6.9e-07	0.00029	0.0012	[5, 6, 7, 8, 9, 10, 11]	Group0	100	9	[PRKCE, UGT1A1, UGT1A10, UGT1A3, UGT1A4, UGT1A6, UGT1A7, UGT1A8, UGT1A9]
GO:0052696	flavonoid glucuronidation	GO_BiologicalProcess-GOA_09.02.2016_16h18	3.6e-15	7.6e-12	0.00029	0.0012	[4, 8, 9, 10, 11]	Group0	85.7143	18	[UGT1A1, UGT1A10, UGT1A3, UGT1A4, UGT1A5, UGT1A6, UGT1A7, UGT1A8, UGT1A9, UGT2A1, UGT2A3, UGT2B10, UGT2B11, UGT2B15, UGT2B17, UGT2B28, UGT2B4, UGT2B7]
GO:0052695	cellular glucuronidation	GO_BiologicalProcess-GOA_09.02.2016_16h18	5.2e-15	3.6e-12	0.00029	0.0012	[7, 8, 9, 10]	Group0	76.9231	20	[PRKCE, UGP2, UGT1A1, UGT1A10, UGT1A3, UGT1A4, UGT1A5, UGT1A6, UGT1A7, UGT1A8, UGT1A9, UGT2A1, UGT2A3, UGT2B10, UGT2B11, UGT2B15, UGT2B17, UGT2B28, UGT2B4, UGT2B7]
GO:2001030	negative regulation of cellular glucuronidation	GO_BiologicalProcess-GOA_09.02.2016_16h18	1.8e-08	5.5e-06	0.00029	0.0012	[5, 6, 7, 8, 9, 10, 11, 12]	Group0	100	8	[UGT1A1, UGT1A10, UGT1A3, UGT1A4, UGT1A6, UGT1A7, UGT1A8, UGT1A9]
GO:0017145	stem cell division	GO_BiologicalProcess-GOA_09.02.2016_16h18	0.00045	0.014	0.00045	0.0015	[4]	Group1	31.5789	12	[ASPM, CDKN2A, DCT, FGF13, FGFR1, NCOA3, NOTCH1, SAMD9L, TEAD3, VANGL2, WNT3A, WNT7A]
GO:0048103	somatic stem cell division	GO_BiologicalProcess-GOA_09.02.2016_16h18	4e-05	0.0021	0.00045	0.0015	[5]	Group1	45.4545	10	[ASPM, CDKN2A, DCT, FGF13, FGFR1, NOTCH1, TEAD3, VANGL2, WNT3A, WNT7A]
GO:0036445	neuronal stem cell division	GO_BiologicalProcess-GOA_09.02.2016_16h18	0.0013	0.03	0.00045	0.0015	[6]	Group1	46.1538	6	[ASPM, DCT, FGF13, FGFR1, TEAD3, WNT3A]
GO:0055057	neuroblast division	GO_BiologicalProcess-GOA_09.02.2016_16h18	0.0013	0.03	0.00045	0.0015	[5, 7, 8, 9]	Group1	46.1538	6	[ASPM, DCT, FGF13, FGFR1, TEAD3, WNT3A]
GO:0007186	G-protein coupled receptor signaling pathway	GO_BiologicalProcess-GOA_09.02.2016_16h18	0.00093	0.024	0.00093	0.0021	[4, 5]	Group10	8.17704	109	[ADCY6, ADCYAP1R1, ADGRE1, ADGRE2, ADGRE3, ADGRG1, ADGRG3, ADGRL2, ADORA3, AGT, ANO1, APOA1, ARHGEF11, BDKRB2, C3, CA2, CALCRL, CCL11, CCL13, CCL14, CCL15, CCL16, CCL18, CCL2, CCL23, CCL24, CCL26, CCL3, CCL4, CCL5, CCL7, CCL8, CNTN2, CRCP, CRHR2, DNAJC25-GNG10, DNM1, DRD3, DRD5, ECE1, EDN1, F2RL1, F2RL2, FLNA, GABBR1, GABBR2, GPR158, GPR25, GPRC5A, GPRC5D, GPRC6A, GRM1, GRM4, GRM7, GSK3A, HIST1H4…
GO:0007267	cell-cell signaling	GO_BiologicalProcess-GOA_09.02.2016_16h18	0.001	0.027	0.001	0.0021	[3, 4]	Group11	13.6012	176	[ABCC8, ADCY6, ADGRG1, AGT, AKAP9, AKR1B1, ALDH5A1, ANO1, ANXA5, AR, ATP1A2, BCAN, BLK, BMP8A, BRSK1, C21orf33, CA2, CACNB1, CACNB3, CACNG2, CADPS2, CASK, CBLN1, CCL13, CCL15, CCL16, CCL18, CCL2, CCL23, CCL24, CCL26, CCL3, CCL4, CCL5, CCL7, CCL8, CD33, CD38, CGB3, CGB5, CHRFAM7A, CHRNA4, CHRNA7, CHRNA9, CNTN2, CNTNAP4, CREB1, CRHBP, CRHR2, CRY2, DBH, DNM1, DRD3, DRD5, EDN1, ESR2, EXOC3L1, FAT1, F…
GO:0010817	regulation of hormone levels	GO_BiologicalProcess-GOA_09.02.2016_16h18	0.0024	0.044	7.2e-06	0.00021	[3]	Group12	14.9171	81	[ABCC8, AGT, AKR1B1, AKR1B15, AKR1D1, ANO1, ANPEP, ANXA5, ATP1A4, BACE2, BCO1, BLK, BMP8A, CCL5, CD38, CGB3, CGB5, CREB1, CRHBP, CRHR2, CRY2, CYP17A1, CYP19A1, CYP21A2, CYP3A4, DHRS3, DKK3, ECE1, EDN1, ERO1B, EXOC3L1, FDXR, FGA, FGB, GABBR1, GUCY2C, HSD17B8, IL1B, ILDR1, ILDR2, KCNJ11, LHB, MYRIP, NANOS1, NEUROD1, NGF, NLGN2, PCSK7, PDE8B, PFKFB2, POMC, PRKCE, PTPN11, RAB11FIP3, RAB11FIP5, RAPGEF…
GO:0042445	hormone metabolic process	GO_BiologicalProcess-GOA_09.02.2016_16h18	7.4e-05	0.0033	7.2e-06	0.00021	[2, 4]	Group12	20	42	[AGT, AKR1B1, AKR1B15, AKR1D1, ANPEP, ATP1A4, BACE2, BCO1, CGB3, CGB5, CRHBP, CYP17A1, CYP19A1, CYP21A2, CYP3A4, DHRS3, DKK3, ECE1, ERO1B, FDXR, GUCY2C, HSD17B8, IL1B, LHB, NGF, PCSK7, PDE8B, POMC, PTPN11, RBP4, RPE65, SGPL1, SLC6A4, TSHB, UGT1A1, UGT1A3, UGT1A7, UGT1A8, UGT1A9, UGT2B11, UGT2B4, UGT2B7]
GO:0006066	alcohol metabolic process	GO_BiologicalProcess-GOA_09.02.2016_16h18	0.0025	0.044	7.2e-06	0.00021	[4]	Group12	15.493	66	[ACLY, ADCYAP1R1, AKR1B1, AKR1B10, AKR1D1, ALDH3A2, ALDH7A1, APOA1, APOL1, APOL2, BCO1, CDS1, CETP, CLN6, CYB5R2, CYB5R3, CYP17A1, CYP19A1, CYP21A2, CYP3A4, CYP51A1, CYP8B1, DHRS3, DKK3, DMGDH, FDXR, FGF13, FGF7, GLB1, GUCY2C, IGF1, IL1B, IMPA1, INPP4A, INPP4B, INPP5B, LDLRAP1, LIPE, LPIN1, LPIN2, MBTPS2, MINPP1, NTSR1, NUDT3, OSBPL1A, PECR, PEMT, PHOSPHO1, PLA2G3, PLBD1, PMVK, PRKAG2, PTH1R, RBP…
GO:0008202	steroid metabolic process	GO_BiologicalProcess-GOA_09.02.2016_16h18	4.5e-05	0.0023	7.2e-06	0.00021	[4]	Group12	18.4713	58	[ABCB11, ABCC3, ACAA1, ACLY, ACOT8, AGT, AKR1B1, AKR1B10, AKR1B15, AKR1D1, APOA1, APOL1, APOL2, ATP1A4, CETP, CLN6, CYB5R2, CYB5R3, CYP17A1, CYP19A1, CYP21A2, CYP3A4, CYP3A5, CYP51A1, CYP8B1, DKK3, FDXR, GLB1, GUCY2C, HSD17B8, IL1B, LDLRAP1, LHB, LIPE, MBTPS2, OSBPL1A, PANK2, PDE8B, PMVK, PRKAG2, PRLR, SCAP, SEC14L2, SGPL1, SLC27A2, SNAI1, SORL1, SULT2A1, SULT2B1, SULT4A1, TNF, UGT1A1, UGT1A8, UG…
GO:0034754	cellular hormone metabolic process	GO_BiologicalProcess-GOA_09.02.2016_16h18	0.0001	0.0043	7.2e-06	0.00021	[3, 5]	Group12	23.4783	27	[AKR1B1, AKR1B15, AKR1D1, BCO1, CYP17A1, CYP19A1, CYP21A2, CYP3A4, DHRS3, DKK3, ECE1, FDXR, GUCY2C, HSD17B8, IL1B, LHB, RBP4, RPE65, SGPL1, UGT1A1, UGT1A3, UGT1A7, UGT1A8, UGT1A9, UGT2B11, UGT2B4, UGT2B7]
GO:0008210	estrogen metabolic process	GO_BiologicalProcess-GOA_09.02.2016_16h18	0.0008	0.022	7.2e-06	0.00021	[3, 4, 5, 6]	Group12	36	9	[AKR1B15, CYP19A1, GUCY2C, HSD17B8, IL1B, SGPL1, UGT1A1, UGT2B11, UGT2B4]
GO:0006694	steroid biosynthetic process	GO_BiologicalProcess-GOA_09.02.2016_16h18	0.0015	0.032	7.2e-06	0.00021	[5]	Group12	19.0476	32	[ABCB11, ACLY, ACOT8, AKR1B1, AKR1B15, AKR1D1, APOA1, ATP1A4, CYB5R2, CYB5R3, CYP17A1, CYP19A1, CYP21A2, CYP3A4, CYP51A1, CYP8B1, DKK3, FDXR, GLB1, GUCY2C, HSD17B8, IL1B, LHB, PDE8B, PMVK, PRKAG2, PRLR, SCAP, SEC14L2, SLC27A2, SNAI1, TNF]
GO:0016486	peptide hormone processing	GO_BiologicalProcess-GOA_09.02.2016_16h18	0.00059	0.017	7.2e-06	0.00021	[3, 5, 6, 7]	Group12	30.7692	12	[AGT, ANPEP, BACE2, CGB3, CGB5, ECE1, ERO1B, LHB, NGF, PCSK7, POMC, TSHB]
GO:0006721	terpenoid metabolic process	GO_BiologicalProcess-GOA_09.02.2016_16h18	0.0013	0.029	7.2e-06	0.00021	[5, 6]	Group12	20.8696	24	[ABCA4, AKR1B10, ALDH3A2, APOA1, BCO1, CYP3A4, DHRS3, GPC2, GPC6, GUCY2C, HSPG2, IL1B, KDM5A, OPN1LW, OPN1MW, PECR, RBP4, RPE65, STRA6, UGT1A1, UGT1A3, UGT1A7, UGT1A8, UGT1A9]
GO:0008625	extrinsic apoptotic signaling pathway via death domain receptors	GO_BiologicalProcess-GOA_09.02.2016_16h18	0.0015	0.032	0.0015	0.0022	[6, 7, 8]	Group13	21.6495	21	[BAX, DAB2IP, DAXX, ETFDH, FAF1, FAIM, FGA, FGB, MADD, MAL, MKL1, NGF, PEA15, SP100, STX4, TNF, TNFRSF10A, TNFRSF10B, TNFRSF10C, TNFRSF10D, TRAF2]
GO:0015669	gas transport	GO_BiologicalProcess-GOA_09.02.2016_16h18	4e-05	0.0021	4e-05	0.0003	[4, 5]	Group14	45.4545	10	[GTPBP4, HBA1, HBA2, HBB, HBD, HBE1, HBG1, HBG2, HBM, HBQ1]
GO:0015671	oxygen transport	GO_BiologicalProcess-GOA_09.02.2016_16h18	7.8e-06	0.00086	4e-05	0.0003	[5, 6]	Group14	52.6316	10	[GTPBP4, HBA1, HBA2, HBB, HBD, HBE1, HBG1, HBG2, HBM, HBQ1]
GO:0018298	protein-chromophore linkage	GO_BiologicalProcess-GOA_09.02.2016_16h18	5.8e-05	0.0027	5.8e-05	0.00035	[6, 7]	Group15	53.3333	8	[CRY2, IGHA1, OPN1LW, OPN1MW, OPN1MW2, OPN1MW3, OPN4, RGR]
GO:0021780	glial cell fate specification	GO_BiologicalProcess-GOA_09.02.2016_16h18	0.00062	0.018	0.00062	0.0016	[5, 6, 7, 9, 10]	Group16	80	4	[ASCL1, OLIG2, PAX6, SOX6]
GO:0021779	oligodendrocyte cell fate commitment	GO_BiologicalProcess-GOA_09.02.2016_16h18	0.00062	0.018	0.00062	0.0016	[6, 7, 8, 9, 10]	Group16	80	4	[ASCL1, OLIG2, PAX6, SOX6]
GO:0021778	oligodendrocyte cell fate specification	GO_BiologicalProcess-GOA_09.02.2016_16h18	0.00062	0.018	0.00062	0.0016	[6, 7, 8, 9, 10, 11]	Group16	80	4	[ASCL1, OLIG2, PAX6, SOX6]
GO:0022411	cellular component disassembly	GO_BiologicalProcess-GOA_09.02.2016_16h18	0.0025	0.044	0.0025	0.0027	[3]	Group17	14.1626	115	[ACTL6A, ADAMTS7, ANXA5, APAF1, APC, ARID1A, BAX, BCAN, CAPN1, CAPZA1, CASP7, CCNB2, CDC37, CDH1, CDK1, CDKN2A, CHMP5, CHST3, CISD2, CNEP1R1, COL15A1, COL4A5, COL4A6, COL5A2, COL5A3, COL6A2, CST3, CTSD, DCN, DENR, DLGAP3, EIF2D, F2RL1, FAM131B, FAM134B, FAM13B, FBN1, FBXW7, FGF13, FGFBP1, FLOT1, GFM2, GOLGA2, GSK3A, H1F0, HAPLN1, HIST1H2BA, HSPG2, KIF2A, KLC1, LAMA3, LMNA, LPIN1, MAP1LC3C, MDH1, …
GO:0034114	regulation of heterotypic cell-cell adhesion	GO_BiologicalProcess-GOA_09.02.2016_16h18	0.0018	0.036	0.0018	0.0025	[5, 6]	Group18	38.8889	7	[APOA1, FGA, FGB, FLOT1, IL1B, MYADM, TNF]
GO:0034116	positive regulation of heterotypic cell-cell adhesion	GO_BiologicalProcess-GOA_09.02.2016_16h18	0.0023	0.041	0.0018	0.0025	[5, 6, 7]	Group18	50	5	[FGA, FGB, FLOT1, IL1B, TNF]
GO:0034622	cellular macromolecular complex assembly	GO_BiologicalProcess-GOA_09.02.2016_16h18	0.0011	0.027	0.0011	0.0021	[5]	Group19	14.1176	132	[ABI2, ACTR3, AKAP9, ALDOB, ANKRD27, ANP32B, APC, ARPIN, BMS1, C7orf55-LUC7L2, CADPS2, CAPZA1, CCL11, CCL24, CCL26, CCL5, CDC42EP1, CENPV, CLIP1, CNOT1, CORO1A, COX20, CREB1, CSNK2B, CYFIP1, DAXX, DDX23, DENR, DNAAF3, DNAJC28, DYNC1H1, EIF2D, EIF3D, EIF3F, FER, FGA, FGB, FGF13, FMN1, FMOD, GARS, GAS7, GEMIN4, GEMIN7, GEMIN8, GOLGA2, H1F0, H2BFS, HIRA, HIST1H1A, HIST1H1B, HIST1H1C, HIST1H1D, HIST1…
GO:0006959	humoral immune response	GO_BiologicalProcess-GOA_09.02.2016_16h18	0.00029	0.01	0.0022	0.0025	[3]	Group2	18.6441	44	[BST1, C2, C3, C4A, C4B, C9, CCL2, CD55, CFD, FGA, FGB, H2BFS, HIST1H2BC, HIST1H2BJ, HIST1H2BK, HIST2H2BE, HNRNPC, IGHA1, IGHA2, IGHM, IGHV1OR21-1, IGHV3-23, IGHV3OR16-9, IGHV7-81, IGKC, IGKV1-5, IGKV1D-16, IGKV4-1, IGLC1, IGLC2, IGLC3, IGLC7, IGLL1, IGLL5, LTA, MEF2C, NOTCH1, POU2F2, RGCC, RPL39, TFE3, TNF, VTN, ZP3]
GO:0072376	protein activation cascade	GO_BiologicalProcess-GOA_09.02.2016_16h18	8.2e-06	0.00086	0.0022	0.0025	[2, 3, 4, 5]	Group2	24.4444	33	[C2, C3, C4A, C4B, C9, CD55, CFD, F8, FAM110A, FBLN1, FGA, FGB, HNRNPC, IGHA1, IGHA2, IGHM, IGHV1OR21-1, IGHV3-23, IGHV3OR16-9, IGHV7-81, IGKC, IGKV1-5, IGKV1D-16, IGKV4-1, IGLC1, IGLC2, IGLC3, IGLC7, IGLL1, IGLL5, RGCC, VTN, ZNF160]
GO:0006956	complement activation	GO_BiologicalProcess-GOA_09.02.2016_16h18	2.3e-05	0.0015	0.0022	0.0025	[3, 4, 5, 6, 7]	Group2	25.2336	27	[C2, C3, C4A, C4B, C9, CD55, CFD, HNRNPC, IGHA1, IGHA2, IGHM, IGHV1OR21-1, IGHV3-23, IGHV3OR16-9, IGHV7-81, IGKC, IGKV1-5, IGKV1D-16, IGKV4-1, IGLC1, IGLC2, IGLC3, IGLC7, IGLL1, IGLL5, RGCC, VTN]
GO:0002455	humoral immune response mediated by circulating immunoglobulin	GO_BiologicalProcess-GOA_09.02.2016_16h18	6.1e-06	0.00085	0.0022	0.0025	[4, 7]	Group2	26.7327	27	[C2, C3, C4A, C4B, C9, CD55, HNRNPC, IGHA1, IGHA2, IGHM, IGHV1OR21-1, IGHV3-23, IGHV3OR16-9, IGHV7-81, IGKC, IGKV1-5, IGKV1D-16, IGKV4-1, IGLC1, IGLC2, IGLC3, IGLC7, IGLL1, IGLL5, LTA, TNF, ZP3]
GO:0006910	phagocytosis, recognition	GO_BiologicalProcess-GOA_09.02.2016_16h18	1.8e-06	0.00048	0.0022	0.0025	[4, 5, 6, 7]	Group2	41.6667	15	[IGHA1, IGHA2, IGHM, IGHV1OR21-1, IGHV3-23, IGHV3OR16-9, IGKC, IGLC1, IGLC2, IGLC3, IGLC7, IGLL1, IGLL5, PEAR1, TULP1]
GO:0006958	complement activation, classical pathway	GO_BiologicalProcess-GOA_09.02.2016_16h18	8.9e-06	0.00088	0.0022	0.0025	[4, 5, 6, 7, 8]	Group2	27.907	24	[C2, C3, C4A, C4B, C9, CD55, HNRNPC, IGHA1, IGHA2, IGHM, IGHV1OR21-1, IGHV3-23, IGHV3OR16-9, IGHV7-81, IGKC, IGKV1-5, IGKV1D-16, IGKV4-1, IGLC1, IGLC2, IGLC3, IGLC7, IGLL1, IGLL5]
GO:0016064	immunoglobulin mediated immune response	GO_BiologicalProcess-GOA_09.02.2016_16h18	0.0018	0.036	0.0022	0.0025	[6]	Group2	18.9873	30	[APLF, C2, C3, C4A, C4B, C9, CD55, HNRNPC, IGHA1, IGHA2, IGHM, IGHV1OR21-1, IGHV3-23, IGHV3OR16-9, IGHV7-81, IGKC, IGKV1-5, IGKV1D-16, IGKV4-1, IGLC1, IGLC2, IGLC3, IGLC7, IGLL1, IGLL5, LTA, MSH2, POU2F2, TNF, ZP3]
GO:0050853	B cell receptor signaling pathway	GO_BiologicalProcess-GOA_09.02.2016_16h18	1.9e-05	0.0013	0.0022	0.0025	[6, 8, 9, 10]	Group2	28.7671	21	[BAX, BLK, CD38, CD79A, IGHA1, IGHA2, IGHM, IGHV1OR21-1, IGHV3-23, IGHV3OR16-9, IGKC, IGLC1, IGLC2, IGLC3, IGLC7, IGLL1, IGLL5, KLHL6, MEF2C, SLC7A8, TEC]
GO:0006333	chromatin assembly or disassembly	GO_BiologicalProcess-GOA_09.02.2016_16h18	0.00022	0.0082	0.00061	0.0018	[5, 6]	Group20	20.4819	34	[ANP32B, ARID1A, CDKN2A, CENPV, CHD3, DAXX, H1F0, H2BFS, HIRA, HIST1H1A, HIST1H1B, HIST1H1C, HIST1H1D, HIST1H1E, HIST1H1T, HIST1H2BA, HIST1H2BB, HIST1H2BC, HIST1H2BD, HIST1H2BH, HIST1H2BJ, HIST1H2BK, HIST1H2BM, HIST1H2BN, HIST1H2BO, HIST2H2BE, HIST2H2BF, HIST3H2BB, HP1BP3, KAT6B, PADI2, SMARCD2, SUPT16H, TNRC18]
GO:0034728	nucleosome organization	GO_BiologicalProcess-GOA_09.02.2016_16h18	0.00087	0.023	0.00061	0.0018	[5, 6]	Group20	19.8675	30	[ANP32B, ANP32E, ARID1A, DAXX, H1F0, H2BFS, HIRA, HIST1H1A, HIST1H1B, HIST1H1C, HIST1H1D, HIST1H1E, HIST1H1T, HIST1H2BA, HIST1H2BB, HIST1H2BC, HIST1H2BD, HIST1H2BH, HIST1H2BJ, HIST1H2BK, HIST1H2BM, HIST1H2BN, HIST1H2BO, HIST2H2BE, HIST2H2BF, HIST3H2BB, HP1BP3, KAT6B, SMARCD2, SUPT16H]
GO:0006323	DNA packaging	GO_BiologicalProcess-GOA_09.02.2016_16h18	0.0013	0.029	0.00061	0.0018	[6]	Group20	18.5185	35	[ANP32B, CDK1, CDKN2A, CENPV, DAXX, H1F0, H2BFS, HIRA, HIST1H1A, HIST1H1B, HIST1H1C, HIST1H1D, HIST1H1E, HIST1H1T, HIST1H2BA, HIST1H2BB, HIST1H2BC, HIST1H2BD, HIST1H2BH, HIST1H2BJ, HIST1H2BK, HIST1H2BM, HIST1H2BN, HIST1H2BO, HIST2H2BE, HIST2H2BF, HIST3H2BB, HP1BP3, KAT6B, NCAPH, PAPD7, PRF1, RAB33B, SYCP1, TNRC18]
GO:0031497	chromatin assembly	GO_BiologicalProcess-GOA_09.02.2016_16h18	0.00057	0.017	0.00061	0.0018	[5, 6, 7]	Group20	20.5674	29	[ANP32B, CDKN2A, CENPV, DAXX, H1F0, H2BFS, HIRA, HIST1H1A, HIST1H1B, HIST1H1C, HIST1H1D, HIST1H1E, HIST1H1T, HIST1H2BA, HIST1H2BB, HIST1H2BC, HIST1H2BD, HIST1H2BH, HIST1H2BJ, HIST1H2BK, HIST1H2BM, HIST1H2BN, HIST1H2BO, HIST2H2BE, HIST2H2BF, HIST3H2BB, HP1BP3, KAT6B, TNRC18]
GO:0006334	nucleosome assembly	GO_BiologicalProcess-GOA_09.02.2016_16h18	0.00052	0.016	0.00061	0.0018	[5, 6, 7, 8]	Group20	21.6667	26	[ANP32B, DAXX, H1F0, H2BFS, HIRA, HIST1H1A, HIST1H1B, HIST1H1C, HIST1H1D, HIST1H1E, HIST1H1T, HIST1H2BA, HIST1H2BB, HIST1H2BC, HIST1H2BD, HIST1H2BH, HIST1H2BJ, HIST1H2BK, HIST1H2BM, HIST1H2BN, HIST1H2BO, HIST2H2BE, HIST2H2BF, HIST3H2BB, HP1BP3, KAT6B]
GO:0044281	small molecule metabolic process	GO_BiologicalProcess-GOA_09.02.2016_16h18	0.00012	0.0048	0.00012	0.0006	[3]	Group21	12.8964	366	[AASS, ABCB11, ABCB7, ABCC3, ABCC8, ABCD2, ABCG2, ACAA1, ACLY, ACOT8, ACSBG1, ACSL1, ACSL4, ACTN3, ACY3, ADCY6, ADCYAP1R1, AGMAT, AGPAT3, AGT, AKR1A1, AKR1B1, AKR1B10, AKR1B15, AKR1D1, AKT2, ALDH1L1, ALDH3A1, ALDH3A2, ALDH4A1, ALDH5A1, ALDH7A1, ALDOB, ALKBH7, ALOX12B, ALOX15B, ALOXE3, AMDHD1, AMY2A, APC, APOA1, APOD, APOL1, APOL2, ARSB, ART4, ASL, ASNS, ASS1, ATP1A2, ATP5B, ATP6V1A, B4GAT1, BCAN,…
GO:0006082	organic acid metabolic process	GO_BiologicalProcess-GOA_09.02.2016_16h18	6.2e-06	0.00077	0.00012	0.0006	[3, 4]	Group21	14.6506	195	[AASS, ABCB11, ABCC3, ABCD2, ABCG2, ACAA1, ACLY, ACOT8, ACSBG1, ACSL1, ACSL4, ACTN3, AGMAT, AGT, AKR1A1, AKR1D1, AKT2, ALDH1L1, ALDH4A1, ALDH5A1, ALDH7A1, ALDOB, ALKBH7, ALOX12B, ALOX15B, ALOXE3, AMDHD1, APC, APOA1, ARSB, ART4, ASL, ASNS, ASS1, B4GAT1, BCAN, BDH2, BHMT, BHMT2, C3, CARS, CBR1, CHST3, CMAS, CREM, CRYL1, CYB5R3, CYP17A1, CYP21A2, CYP2J2, CYP2U1, CYP8B1, DCN, DCT, DDC, DECR2, DHPS, D…
GO:0043436	oxoacid metabolic process	GO_BiologicalProcess-GOA_09.02.2016_16h18	1.2e-05	0.001	0.00012	0.0006	[4, 5]	Group21	14.569	191	[AASS, ABCB11, ABCC3, ABCD2, ACAA1, ACLY, ACOT8, ACSBG1, ACSL1, ACSL4, ACTN3, AGMAT, AGT, AKR1A1, AKR1D1, AKT2, ALDH1L1, ALDH4A1, ALDH5A1, ALDH7A1, ALDOB, ALKBH7, ALOX12B, ALOX15B, ALOXE3, AMDHD1, APC, APOA1, ARSB, ART4, ASL, ASNS, ASS1, B4GAT1, BCAN, BDH2, BHMT, BHMT2, C3, CARS, CBR1, CHST3, CMAS, CREM, CRYL1, CYB5R3, CYP17A1, CYP21A2, CYP2J2, CYP2U1, CYP8B1, DCN, DCT, DDC, DECR2, DHPS, DMGDH, E…
GO:0019752	carboxylic acid metabolic process	GO_BiologicalProcess-GOA_09.02.2016_16h18	4.4e-05	0.0023	0.00012	0.0006	[5, 6]	Group21	14.5025	172	[AASS, ABCB11, ABCC3, ABCD2, ACAA1, ACLY, ACOT8, ACSBG1, ACSL1, ACSL4, ACTN3, AGMAT, AGT, AKR1A1, AKR1D1, AKT2, ALDH1L1, ALDH4A1, ALDH5A1, ALDH7A1, ALDOB, ALKBH7, ALOX12B, ALOX15B, ALOXE3, AMDHD1, APC, APOA1, ART4, ASL, ASNS, ASS1, BCAN, BDH2, BHMT, BHMT2, C3, CARS, CBR1, CMAS, CREM, CRYL1, CYB5R3, CYP17A1, CYP21A2, CYP2J2, CYP2U1, CYP8B1, DCN, DCT, DDC, DECR2, DHPS, DMGDH, EARS2, EDN1, EIF2B1, E…
GO:0032787	monocarboxylic acid metabolic process	GO_BiologicalProcess-GOA_09.02.2016_16h18	0.0012	0.029	0.00012	0.0006	[6, 7]	Group21	14.8545	97	[ABCB11, ABCC3, ABCD2, ACAA1, ACLY, ACOT8, ACSBG1, ACSL1, ACSL4, ACTN3, AGT, AKR1A1, AKR1D1, AKT2, ALDH4A1, ALDH5A1, ALDOB, ALKBH7, ALOX12B, ALOX15B, ALOXE3, AMDHD1, APOA1, BCAN, BDH2, C3, CBR1, CREM, CRYL1, CYP2J2, CYP2U1, CYP8B1, DCN, DECR2, EDN1, ELOVL1, ERO1B, ETFDH, FBP1, GUCY2C, HACD3, HSD17B8, IGF1, KIF2A, LDHD, LIPE, LPIN1, LPIN2, MAPKAPK2, MCCC2, MECR, NCAN, NR1H3, PANK2, PCDHGA5, PDK1, …
GO:0043496	regulation of protein homodimerization activity	GO_BiologicalProcess-GOA_09.02.2016_16h18	0.002	0.037	0.002	0.0025	[5]	Group22	34.7826	8	[ANKS1B, BAX, GNL3L, ITGA4, MEF2C, PCBD1, TRAF2, ZNF268]
GO:0043651	linoleic acid metabolic process	GO_BiologicalProcess-GOA_09.02.2016_16h18	0.0022	0.04	0.0022	0.0026	[6, 7, 9, 10]	Group23	42.8571	6	[ACSL1, ALOX12B, ALOX15B, ALOXE3, CYP2J2, ELOVL1]
GO:0045745	positive regulation of G-protein coupled receptor protein signaling pathway	GO_BiologicalProcess-GOA_09.02.2016_16h18	0.0008	0.022	0.0008	0.002	[4, 5, 6, 7]	Group24	36	9	[C3, CNTN2, DRD3, ECE1, GSK3A, NANOS1, PDE6G, PDE6H, PTGDR2]
GO:0046719	regulation by virus of viral protein levels in host cell	GO_BiologicalProcess-GOA_09.02.2016_16h18	0.0013	0.03	0.0013	0.0021	[4, 5, 6]	Group25	46.1538	6	[DDB1, HACD3, IFIT1, SEC14L2, SEC14L3, TAP2]
GO:0034612	response to tumor necrosis factor	GO_BiologicalProcess-GOA_09.02.2016_16h18	0.0012	0.028	0.0055	0.0057	[5]	Group26	16.8919	50	[ADAMTS7, APOA1, ASS1, CCL11, CCL13, CCL14, CCL15, CCL16, CCL18, CCL2, CCL23, CCL24, CCL26, CCL3, CCL4, CCL5, CCL7, CCL8, CPNE1, CRHBP, CUL1, DAB2IP, DAXX, EDN1, ETFDH, F2RL1, GCH1, KCNJ11, LTA, MADD, MAP3K14, PSMB4, PSMB8, PSMB9, PSMD10, PYCARD, PYDC1, SMPD2, SMPD3, SPAM1, TAX1BP1, TNF, TNFRSF10A, TNFRSF10B, TNFRSF10C, TNFRSF10D, TNFRSF14, TRAF2, UBC, ZNF268]
GO:0070555	response to interleukin-1	GO_BiologicalProcess-GOA_09.02.2016_16h18	0.00062	0.018	0.0055	0.0057	[5]	Group26	21.3115	26	[ADAMTS7, CCL11, CCL13, CCL14, CCL15, CCL16, CCL18, CCL2, CCL23, CCL24, CCL26, CCL3, CCL4, CCL5, CCL7, CCL8, CD38, DAB2IP, EDN1, EPX, FGB, HSPA9, PSMB9, PYCARD, SPAM1, TRAF6]
GO:0072676	lymphocyte migration	GO_BiologicalProcess-GOA_09.02.2016_16h18	3.9e-06	0.00081	0.0055	0.0057	[3, 5, 6, 7]	Group26	29.8701	23	[APOD, CCL11, CCL13, CCL14, CCL15, CCL16, CCL18, CCL2, CCL23, CCL24, CCL26, CCL3, CCL4, CCL5, CCL7, CCL8, ITGA4, KLF5, MED23, MSN, PADI2, PYCARD, TNFRSF14]
GO:0071347	cellular response to interleukin-1	GO_BiologicalProcess-GOA_09.02.2016_16h18	3e-05	0.0018	0.0055	0.0057	[6]	Group26	26.087	24	[ADAMTS7, CCL11, CCL13, CCL14, CCL15, CCL16, CCL18, CCL2, CCL23, CCL24, CCL26, CCL3, CCL4, CCL5, CCL7, CCL8, DAB2IP, EDN1, FGB, HSPA9, PSMB9, PYCARD, SPAM1, TRAF6]
GO:0071356	cellular response to tumor necrosis factor	GO_BiologicalProcess-GOA_09.02.2016_16h18	0.00033	0.011	0.0055	0.0057	[6]	Group26	18.0812	49	[ADAMTS7, APOA1, ASS1, CCL11, CCL13, CCL14, CCL15, CCL16, CCL18, CCL2, CCL23, CCL24, CCL26, CCL3, CCL4, CCL5, CCL7, CCL8, CPNE1, CRHBP, CUL1, DAB2IP, DAXX, EDN1, ETFDH, F2RL1, KCNJ11, LTA, MADD, MAP3K14, PSMB4, PSMB8, PSMB9, PSMD10, PYCARD, PYDC1, SMPD2, SMPD3, SPAM1, TAX1BP1, TNF, TNFRSF10A, TNFRSF10B, TNFRSF10C, TNFRSF10D, TNFRSF14, TRAF2, UBC, ZNF268]
GO:2000401	regulation of lymphocyte migration	GO_BiologicalProcess-GOA_09.02.2016_16h18	0.00034	0.011	0.0055	0.0057	[4, 5, 6, 7, 8]	Group26	32.4324	12	[APOD, CCL2, CCL3, CCL4, CCL5, CCL7, ITGA4, MED23, MSN, PADI2, PYCARD, TNFRSF14]
GO:0048247	lymphocyte chemotaxis	GO_BiologicalProcess-GOA_09.02.2016_16h18	1.4e-05	0.0011	0.0055	0.0057	[4, 6, 7, 8]	Group26	33.3333	17	[CCL11, CCL13, CCL14, CCL15, CCL16, CCL18, CCL2, CCL23, CCL24, CCL26, CCL3, CCL4, CCL5, CCL7, CCL8, KLF5, PADI2]
GO:0072677	eosinophil migration	GO_BiologicalProcess-GOA_09.02.2016_16h18	0.0018	0.036	0.0055	0.0057	[5, 7, 8, 9]	Group26	38.8889	7	[CCL11, CCL13, CCL24, CCL3, CCL5, CCL7, EPX]
GO:0048245	eosinophil chemotaxis	GO_BiologicalProcess-GOA_09.02.2016_16h18	0.0022	0.04	0.0055	0.0057	[5, 6, 7, 8, 9, 10]	Group26	42.8571	6	[CCL11, CCL13, CCL24, CCL3, CCL5, CCL7]
GO:2000501	regulation of natural killer cell chemotaxis	GO_BiologicalProcess-GOA_09.02.2016_16h18	0.00062	0.018	0.0055	0.0057	[6, 7, 8, 9, 10]	Group26	62.5	5	[CCL2, CCL3, CCL4, CCL5, CCL7]
GO:2000503	positive regulation of natural killer cell chemotaxis	GO_BiologicalProcess-GOA_09.02.2016_16h18	0.0017	0.033	0.0055	0.0057	[5, 6, 7, 8, 9, 10, 11]	Group26	66.6667	4	[CCL3, CCL4, CCL5, CCL7]
GO:0050709	negative regulation of protein secretion	GO_BiologicalProcess-GOA_09.02.2016_16h18	0.0012	0.028	0.0012	0.0021	[4, 5, 6, 7, 8, 9]	Group27	21.0526	24	[ABCC8, ANXA5, APOA1, BMP8A, CRHR2, DRD3, F2RL1, FBLN1, IL1B, KCNJ11, NANOS1, NR1H3, OPRM1, PDE8B, PTPN11, PYDC1, RAB11FIP3, RAB11FIP5, RGCC, RHBDF1, SRCIN1, SSC5D, TNF, UCP2]
GO:0050953	sensory perception of light stimulus	GO_BiologicalProcess-GOA_09.02.2016_16h18	0.0014	0.031	0.0014	0.0021	[5]	Group28	17.6471	42	[ABCA4, ABCC6, CACNA1F, CDH3, CLN6, CNGA3, CNNM4, CRYBA1, CRYGA, CRYGB, CRYGC, CRYGD, DHRS3, EYA4, FAM161A, GJC1, KCNJ10, KERA, LUM, MYO3A, OLFM2, OPN1LW, OPN1MW, OPN1MW2, OPN1MW3, OPN4, PAX2, PAX6, PDE6C, PDE6G, PDE6H, RBP4, RCVRN, RGR, RPE65, SLC24A1, SLC24A2, TNPO1, TULP1, UNC119, USH1C, WDR36]
GO:0007601	visual perception	GO_BiologicalProcess-GOA_09.02.2016_16h18	0.0019	0.037	0.0014	0.0021	[6]	Group28	17.4468	41	[ABCA4, ABCC6, CACNA1F, CDH3, CLN6, CNGA3, CNNM4, CRYBA1, CRYGA, CRYGB, CRYGC, CRYGD, DHRS3, EYA4, FAM161A, GJC1, KCNJ10, KERA, LUM, MYO3A, OLFM2, OPN1LW, OPN1MW, OPN1MW2, OPN1MW3, OPN4, PAX2, PAX6, PDE6C, PDE6G, PDE6H, RBP4, RCVRN, RGR, RPE65, SLC24A1, SLC24A2, TNPO1, TULP1, UNC119, WDR36]
GO:0051604	protein maturation	GO_BiologicalProcess-GOA_09.02.2016_16h18	0.001	0.027	0.001	0.0022	[4, 5]	Group29	16.273	62	[ADAMTS3, AGT, ANP32B, ANPEP, APAF1, APH1B, BACE2, BAX, BIRC8, C2, C3, C4A, C4B, C9, CASP7, CD55, CDKN2A, CGB3, CGB5, CNTN2, CPN1, CPNE1, CUZD1, DISP1, DNPEP, ECE1, ERO1B, FAM110A, FGA, FGB, GLG1, HFE2, HIST1H2BA, HNRNPC, IAPP, IFI27, IFT52, IGLC7, INPP5B, LHB, MMP14, NCSTN, NGF, PCSK7, POMC, PPP2R5C, PRSS3, PSENEN, PYCARD, RHBDF1, RHBDL1, SORL1, STOML2, TNF, TNFRSF10A, TNFRSF10B, TRAF2, TSHB, UB…
GO:0016485	protein processing	GO_BiologicalProcess-GOA_09.02.2016_16h18	0.00051	0.016	0.001	0.0022	[5, 6]	Group29	16.8539	60	[ADAMTS3, AGT, ANP32B, ANPEP, APAF1, APH1B, BACE2, BAX, BIRC8, C2, C3, C4A, C4B, C9, CASP7, CD55, CDKN2A, CGB3, CGB5, CNTN2, CPN1, CPNE1, CUZD1, DNPEP, ECE1, ERO1B, FAM110A, FGA, FGB, GLG1, HFE2, HIST1H2BA, HNRNPC, IAPP, IFI27, IFT52, IGLC7, INPP5B, LHB, MMP14, NCSTN, NGF, PCSK7, POMC, PPP2R5C, PRSS3, PSENEN, PYCARD, RHBDF1, RHBDL1, STOML2, TNF, TNFRSF10A, TNFRSF10B, TRAF2, TSHB, UBC, VTN, XIAP, …
GO:0006725	cellular aromatic compound metabolic process	GO_BiologicalProcess-GOA_09.02.2016_16h18	0.0014	0.031	0.11	0.11	[3]	Group3	9.79484	592	[ABCB6, ABCE1, ABCG2, ACTL6A, ACTN3, ADARB2, ADAT1, ADCY6, ADCYAP1R1, ADGRG3, AGT, AKR1B1, AKT2, ALDH1L1, ALDOB, ALX1, AMDHD1, ANPEP, APAF1, APLF, AR, ARHGEF11, ARID1A, ASCC2, ASCL1, ATOH8, ATP1A2, ATP5B, ATP6V1A, BAX, BCL11A, BCL7A, BDH2, BHMT, BHMT2, BMP8A, BMP8B, BRCC3, BTAF1, C21orf33, C7orf55-LUC7L2, CALCRL, CAPN3, CARS, CASK, CBX1, CBY1, CCDC62, CCL13, CCL2, CCL3, CCL4, CCL5, CCT4, CD38, CD…
GO:0046483	heterocycle metabolic process	GO_BiologicalProcess-GOA_09.02.2016_16h18	0.0016	0.032	0.11	0.11	[3]	Group3	9.80425	591	[ABCB6, ABCE1, ABCG2, ACTL6A, ACTN3, ADARB2, ADAT1, ADCY6, ADCYAP1R1, ADGRG3, AGT, AKR1B1, AKT2, ALDH1L1, ALDH4A1, ALDOB, ALX1, AMDHD1, APAF1, APLF, AR, ARHGEF11, ARID1A, ASCC2, ASCL1, ATOH8, ATP1A2, ATP5B, ATP6V1A, BAX, BCL11A, BCL7A, BDH2, BHMT, BHMT2, BMP8A, BMP8B, BRCC3, BTAF1, C21orf33, C7orf55-LUC7L2, CALCRL, CAPN3, CARS, CASK, CBX1, CBY1, CCDC62, CCL13, CCL2, CCL3, CCL4, CCL5, CCT4, CD38, …
GO:0006139	nucleobase-containing compound metabolic process	GO_BiologicalProcess-GOA_09.02.2016_16h18	0.00029	0.01	0.11	0.11	[3, 4]	Group3	9.62823	562	[ABCE1, ACTL6A, ACTN3, ADARB2, ADAT1, ADCY6, ADCYAP1R1, ADGRG3, AGT, AKR1B1, AKT2, ALDOB, ALX1, APAF1, APLF, AR, ARHGEF11, ARID1A, ASCC2, ASCL1, ATOH8, ATP1A2, ATP5B, ATP6V1A, BAX, BCL11A, BCL7A, BHMT, BHMT2, BMP8A, BMP8B, BRCC3, BTAF1, C21orf33, C7orf55-LUC7L2, CALCRL, CAPN3, CARS, CASK, CBX1, CBY1, CCDC62, CCL13, CCL2, CCL3, CCL4, CCL5, CCT4, CD38, CDC34, CDH1, CDK1, CDK11A, CDK11B, CDK13, CDK2…
GO:0009889	regulation of biosynthetic process	GO_BiologicalProcess-GOA_09.02.2016_16h18	5.3e-05	0.0026	0.11	0.11	[3, 4]	Group3	9.19252	403	[ACOT8, ACTL6A, ADCYAP1R1, ADGRG3, AGT, AKR1B1, AKT2, ALX1, ANKRD13C, APOA1, AR, ARHGEF11, ARID1A, ASCC2, ASCL1, ASS1, ATOH8, ATP1A4, BACE2, BCL11A, BCL7A, BMP8A, BMP8B, BOLL, BTAF1, C21orf33, C3, CALCRL, CAPN3, CASK, CBX1, CBY1, CCDC62, CCL13, CCL2, CCL3, CCL4, CCL5, CCT4, CD38, CDH1, CDH3, CDK1, CDK11A, CDK11B, CDK13, CDKN2A, CDKN2B, CHD3, CIAO1, CIZ1, CNEP1R1, CNOT1, CNOT10, CNOT11, COPS2, CPN…
GO:0044260	cellular macromolecule metabolic process	GO_BiologicalProcess-GOA_09.02.2016_16h18	0.0019	0.037	0.11	0.11	[3, 4]	Group3	10.09	874	[ABCA3, ABCE1, ABI2, ACOT8, ACSL1, ACTB, ACTL6A, ADAMTS7, ADARB2, ADAT1, ADCY6, ADGRG3, AGT, AKAP9, AKR1B1, AKT2, AKT3, ALOX12B, ALX1, ANAPC10, ANKRD13C, ANKRD6, ANKS1B, ANP32B, ANPEP, APAF1, APC, APH1B, APLF, APOA1, APOPT1, AR, ARFGAP2, ARHGEF11, ARID1A, ARSB, ART1, ART3, ART4, ART5, ASB14, ASCC2, ASCL1, ASL, ASNS, ASPHD1, ATOH8, B4GAT1, BACE1, BACE2, BAG5, BAG6, BAX, BCAN, BCL11A, BCL7A, BDKRB2…
GO:0051171	regulation of nitrogen compound metabolic process	GO_BiologicalProcess-GOA_09.02.2016_16h18	1.8e-05	0.0013	0.11	0.11	[3, 4]	Group3	9.11552	404	[ACTL6A, ACTN3, ADCYAP1R1, ADGRG3, AGT, AKR1B1, AKT2, ALX1, APAF1, APC, APLF, AR, ARHGEF11, ARID1A, ASCC2, ASCL1, ASS1, ATOH8, BAX, BCL11A, BCL7A, BHMT, BMP8A, BMP8B, BOLL, BRCC3, BTAF1, C21orf33, CALCRL, CAPN3, CASK, CBX1, CBY1, CCDC62, CCL13, CCL3, CCL4, CCL5, CCT4, CD38, CDH1, CDK1, CDK11A, CDK11B, CDK13, CDKN2A, CDKN2B, CHD3, CIAO1, CIZ1, CNOT1, CNOT10, CNOT11, COPS2, CPNE1, CREB1, CREB3L3, C…
GO:0060255	regulation of macromolecule metabolic process	GO_BiologicalProcess-GOA_09.02.2016_16h18	0.0012	0.028	0.11	0.11	[3, 4]	Group3	9.76992	586	[ACOT8, ACSL1, ACTB, ACTL6A, ACTN3, ADCY6, ADGRG3, AGT, AKAP9, AKR1B1, AKT2, ALOX12B, ALX1, ANAPC10, ANGEL2, ANKRD13C, ANKRD6, ANKS1B, ANP32B, ANPEP, APAF1, APC, APLF, APOA1, APOD, APOPT1, AR, ARHGEF11, ARID1A, ASCC2, ASCL1, ATOH8, BACE2, BAG5, BAG6, BAX, BCL11A, BCL7A, BDKRB2, BIRC8, BMP8A, BMP8B, BOLL, BRCC3, BTAF1, C2, C21orf33, C3, C4A, C4B, C9, CAMSAP3, CAPN3, CARD10, CASK, CASP7, CBX1, CBY1…
GO:0009059	macromolecule biosynthetic process	GO_BiologicalProcess-GOA_09.02.2016_16h18	0.00098	0.025	0.11	0.11	[4]	Group3	9.66784	521	[ACOT8, ACTL6A, ADAMTS3, ADAMTS7, ADGRG3, AGT, AKR1B1, AKT2, ALOX12B, ALX1, ANKRD13C, APOA1, AR, ARFGAP2, ARHGEF11, ARID1A, ART1, ART3, ART4, ART5, ASCC2, ASCL1, ATOH8, B4GAT1, BACE2, BCAN, BCL11A, BCL7A, BMP8A, BMP8B, BOLL, BTAF1, C21orf33, CAPN3, CARS, CASK, CBX1, CBY1, CCDC62, CCL13, CCL2, CCL3, CCL4, CCL5, CCT4, CD38, CD55, CDC34, CDH1, CDK1, CDK11A, CDK11B, CDK13, CDK2AP1, CDKN2A, CDKN2B, CH…
GO:0010467	gene expression	GO_BiologicalProcess-GOA_09.02.2016_16h18	0.0018	0.035	0.11	0.11	[4]	Group3	9.73967	535	[ACTB, ACTL6A, ADAMTS3, ADARB2, ADAT1, ADGRG3, AGT, AKR1B1, AKT2, ALOX12B, ALX1, ANGEL2, ANP32B, ANPEP, APAF1, APH1B, AR, ARHGEF11, ARID1A, ASCC2, ASCL1, ATOH8, BACE2, BAX, BCL11A, BCL7A, BIRC8, BMP8A, BMP8B, BOLL, BTAF1, C2, C21orf33, C3, C4A, C4B, C7orf55-LUC7L2, C9, CAPN3, CARS, CASK, CASP7, CBX1, CBY1, CCDC62, CCL13, CCL3, CCL4, CCL5, CD38, CD55, CDC37, CDH1, CDH3, CDK1, CDK11A, CDK11B, CDK13…
GO:0018130	heterocycle biosynthetic process	GO_BiologicalProcess-GOA_09.02.2016_16h18	0.00012	0.0047	0.11	0.11	[4]	Group3	9.29973	417	[ABCB6, ACTL6A, ADCY6, ADCYAP1R1, ADGRG3, AGT, AKR1B1, AKT2, ALDH4A1, ALX1, AR, ARHGEF11, ARID1A, ASCC2, ASCL1, ATOH8, ATP5B, BCL11A, BCL7A, BMP8A, BMP8B, BTAF1, C21orf33, CALCRL, CAPN3, CASK, CBX1, CBY1, CCDC62, CCL13, CCL3, CCL4, CCL5, CCT4, CD38, CDH1, CDK1, CDK11A, CDK11B, CDK13, CDKN2A, CDKN2B, CECR1, CHCHD10, CHD3, CIAO1, CNOT1, CNOT10, CNOT11, COPS2, COX6B1, COX7A2L, CPNE1, CRCP, CREB1, CR…
GO:0019438	aromatic compound biosynthetic process	GO_BiologicalProcess-GOA_09.02.2016_16h18	0.0001	0.0045	0.11	0.11	[4]	Group3	9.2873	417	[ABCB6, ACTL6A, ADCY6, ADCYAP1R1, ADGRG3, AGT, AKR1B1, AKT2, ALX1, AR, ARHGEF11, ARID1A, ASCC2, ASCL1, ATOH8, ATP5B, BCL11A, BCL7A, BMP8A, BMP8B, BTAF1, C21orf33, CALCRL, CAPN3, CASK, CBX1, CBY1, CCDC62, CCL13, CCL3, CCL4, CCL5, CCT4, CD38, CDH1, CDH3, CDK1, CDK11A, CDK11B, CDK13, CDKN2A, CDKN2B, CECR1, CHCHD10, CHD3, CIAO1, CNOT1, CNOT10, CNOT11, COPS2, COX6B1, COX7A2L, CPNE1, CRCP, CREB1, CREB3…
GO:0044271	cellular nitrogen compound biosynthetic process	GO_BiologicalProcess-GOA_09.02.2016_16h18	0.00052	0.016	0.11	0.11	[4]	Group3	9.54654	480	[ABCB6, ACTL6A, ADCY6, ADCYAP1R1, ADGRG3, AGMAT, AGT, AKR1B1, AKT2, ALDH7A1, ALOX12B, ALOXE3, ALX1, AR, ARHGEF11, ARID1A, ASCC2, ASCL1, ASL, ASNS, ASS1, ATOH8, ATP5B, BCL11A, BCL7A, BDH2, BMP8A, BMP8B, BOLL, BTAF1, C21orf33, CALCRL, CAPN3, CARS, CASK, CBX1, CBY1, CCDC62, CCL13, CCL3, CCL4, CCL5, CCT4, CD38, CDH1, CDK1, CDK11A, CDK11B, CDK13, CDKN2A, CDKN2B, CECR1, CHCHD10, CHD3, CIAO1, CNOT1, CNO…
GO:1901362	organic cyclic compound biosynthetic process	GO_BiologicalProcess-GOA_09.02.2016_16h18	0.0016	0.033	0.11	0.11	[4]	Group3	9.59082	443	[ABCB11, ABCB6, ACLY, ACOT8, ACTL6A, ADCY6, ADCYAP1R1, ADGRG3, AGT, AKR1B1, AKR1B15, AKR1D1, AKT2, ALDH4A1, ALX1, APOA1, AR, ARHGEF11, ARID1A, ASCC2, ASCL1, ATOH8, ATP1A4, ATP5B, BCL11A, BCL7A, BMP8A, BMP8B, BTAF1, C21orf33, CALCRL, CAPN3, CASK, CBX1, CBY1, CCDC62, CCL13, CCL3, CCL4, CCL5, CCT4, CD38, CDH1, CDH3, CDK1, CDK11A, CDK11B, CDK13, CDKN2A, CDKN2B, CECR1, CHCHD10, CHD3, CIAO1, CNOT1, CNO…
GO:0010468	regulation of gene expression	GO_BiologicalProcess-GOA_09.02.2016_16h18	1e-05	0.00091	0.11	0.11	[4, 5]	Group3	9.05369	398	[ACTB, ACTL6A, ADGRG3, AGT, AKR1B1, AKT2, ALOX12B, ALX1, ANGEL2, AR, ARHGEF11, ARID1A, ASCC2, ASCL1, ATOH8, BCL11A, BCL7A, BIRC8, BMP8A, BMP8B, BOLL, BTAF1, C2, C21orf33, C3, C4A, C4B, C9, CAPN3, CASK, CBX1, CBY1, CCDC62, CCL13, CCL3, CCL4, CCL5, CD38, CD55, CDC37, CDH1, CDH3, CDK1, CDK11A, CDK11B, CDK13, CDKN2A, CDKN2B, CHD3, CIAO1, CNOT1, CNOT10, CNOT11, CNRIP1, CNTN2, COPS2, CPNE1, CREB1, CREB…
GO:0010556	regulation of macromolecule biosynthetic process	GO_BiologicalProcess-GOA_09.02.2016_16h18	5.3e-06	0.00085	0.11	0.11	[4, 5]	Group3	8.93288	370	[ACOT8, ACTL6A, ADGRG3, AGT, AKR1B1, AKT2, ALX1, ANKRD13C, AR, ARHGEF11, ARID1A, ASCC2, ASCL1, ATOH8, BACE2, BCL11A, BCL7A, BMP8A, BMP8B, BOLL, BTAF1, C21orf33, CAPN3, CASK, CBX1, CBY1, CCDC62, CCL13, CCL2, CCL3, CCL4, CCL5, CCT4, CD38, CDH1, CDK1, CDK11A, CDK11B, CDK13, CDKN2A, CDKN2B, CHD3, CIAO1, CIZ1, CNOT1, CNOT10, CNOT11, COPS2, CPNE1, CREB1, CREB3L3, CREM, CRHR2, CRLF3, CRTC2, CRY2, CSDC2,…
GO:0019219	regulation of nucleobase-containing compound metabolic process	GO_BiologicalProcess-GOA_09.02.2016_16h18	2.2e-05	0.0015	0.11	0.11	[4, 5]	Group3	9.05788	374	[ACTL6A, ACTN3, ADCYAP1R1, ADGRG3, AGT, AKR1B1, AKT2, ALX1, APAF1, APLF, AR, ARHGEF11, ARID1A, ASCC2, ASCL1, ATOH8, BAX, BCL11A, BCL7A, BMP8A, BMP8B, BRCC3, BTAF1, C21orf33, CALCRL, CAPN3, CASK, CBX1, CBY1, CCDC62, CCL13, CCL3, CCL4, CCL5, CCT4, CD38, CDH1, CDK1, CDK11A, CDK11B, CDK13, CDKN2A, CDKN2B, CHD3, CIAO1, CIZ1, CNOT1, CNOT10, CNOT11, COPS2, CPNE1, CREB1, CREB3L3, CREM, CRHR2, CRLF3, CRTC…
GO:0031326	regulation of cellular biosynthetic process	GO_BiologicalProcess-GOA_09.02.2016_16h18	3.4e-05	0.002	0.11	0.11	[4, 5]	Group3	9.14747	397	[ACOT8, ACTL6A, ADCYAP1R1, ADGRG3, AGT, AKR1B1, AKT2, ALX1, APOA1, AR, ARHGEF11, ARID1A, ASCC2, ASCL1, ASS1, ATOH8, ATP1A4, BACE2, BCL11A, BCL7A, BMP8A, BMP8B, BOLL, BTAF1, C21orf33, C3, CALCRL, CAPN3, CASK, CBX1, CBY1, CCDC62, CCL13, CCL3, CCL4, CCL5, CCT4, CD38, CDH1, CDH3, CDK1, CDK11A, CDK11B, CDK13, CDKN2A, CDKN2B, CHD3, CIAO1, CIZ1, CNEP1R1, CNOT1, CNOT10, CNOT11, COPS2, CPNE1, CREB1, CREB3…
GO:0034645	cellular macromolecule biosynthetic process	GO_BiologicalProcess-GOA_09.02.2016_16h18	0.00089	0.023	0.11	0.11	[4, 5]	Group3	9.62679	503	[ACOT8, ACTL6A, ADAMTS7, ADGRG3, AGT, AKR1B1, AKT2, ALOX12B, ALX1, APOA1, AR, ARFGAP2, ARHGEF11, ARID1A, ART1, ART3, ART4, ART5, ASCC2, ASCL1, ATOH8, B4GAT1, BACE2, BCAN, BCL11A, BCL7A, BMP8A, BMP8B, BOLL, BTAF1, C21orf33, CAPN3, CARS, CASK, CBX1, CBY1, CCDC62, CCL13, CCL2, CCL5, CCT4, CD38, CD55, CDC34, CDH1, CDK1, CDK11A, CDK11B, CDK13, CDK2AP1, CDKN2A, CDKN2B, CHD3, CHST3, CIAO1, CIZ1, CMAS, C…
GO:0034654	nucleobase-containing compound biosynthetic process	GO_BiologicalProcess-GOA_09.02.2016_16h18	5.5e-05	0.0026	0.11	0.11	[4, 5]	Group3	9.20844	406	[ACTL6A, ADCY6, ADCYAP1R1, ADGRG3, AGT, AKR1B1, AKT2, ALX1, AR, ARHGEF11, ARID1A, ASCC2, ASCL1, ATOH8, ATP5B, BCL11A, BCL7A, BMP8A, BMP8B, BTAF1, C21orf33, CALCRL, CAPN3, CASK, CBX1, CBY1, CCDC62, CCL13, CCL3, CCL4, CCL5, CCT4, CD38, CDH1, CDK1, CDK11A, CDK11B, CDK13, CDKN2A, CDKN2B, CECR1, CHCHD10, CHD3, CIAO1, CNOT1, CNOT10, CNOT11, COPS2, COX6B1, COX7A2L, CPNE1, CRCP, CREB1, CREB3L3, CREM, CRH…
GO:0090304	nucleic acid metabolic process	GO_BiologicalProcess-GOA_09.02.2016_16h18	3.6e-05	0.002	0.11	0.11	[4, 5]	Group3	9.3492	487	[ABCE1, ACTL6A, ADARB2, ADAT1, ADGRG3, AGT, AKR1B1, AKT2, ALX1, APAF1, APLF, AR, ARHGEF11, ARID1A, ASCC2, ASCL1, ATOH8, BAX, BCL11A, BCL7A, BMP8A, BMP8B, BRCC3, BTAF1, C21orf33, C7orf55-LUC7L2, CAPN3, CARS, CASK, CBX1, CBY1, CCDC62, CCL13, CCL2, CCL3, CCL4, CCL5, CCT4, CD38, CDC34, CDH1, CDK1, CDK11A, CDK11B, CDK13, CDK2AP1, CDK5RAP1, CDKN2A, CDKN2B, CHD3, CHRNA4, CIAO1, CIZ1, CNOT1, CNOT10, CNOT…
GO:0016070	RNA metabolic process	GO_BiologicalProcess-GOA_09.02.2016_16h18	1.7e-05	0.0013	0.11	0.11	[4, 5, 6]	Group3	9.17627	430	[ABCE1, ACTL6A, ADARB2, ADAT1, ADGRG3, AGT, AKR1B1, AKT2, ALX1, AR, ARHGEF11, ARID1A, ASCC2, ASCL1, ATOH8, BCL11A, BCL7A, BMP8A, BMP8B, BTAF1, C21orf33, C7orf55-LUC7L2, CAPN3, CARS, CASK, CBX1, CBY1, CCDC62, CCL13, CCL3, CCL4, CCL5, CD38, CDH1, CDK1, CDK11A, CDK11B, CDK13, CDK5RAP1, CDKN2A, CDKN2B, CHD3, CIAO1, CNOT1, CNOT10, CNOT11, COPS2, COX6B1, COX7A2L, CPNE1, CRCP, CREB1, CREB3L3, CREM, CRHR…
GO:0051252	regulation of RNA metabolic process	GO_BiologicalProcess-GOA_09.02.2016_16h18	9.5e-06	0.00086	0.11	0.11	[4, 5, 6, 7]	Group3	8.8748	336	[ACTL6A, ADGRG3, AGT, AKR1B1, AKT2, ALX1, AR, ARHGEF11, ARID1A, ASCC2, ASCL1, ATOH8, BCL11A, BCL7A, BMP8A, BMP8B, BTAF1, C21orf33, CAPN3, CASK, CBX1, CBY1, CCDC62, CCL13, CCL3, CCL4, CCL5, CD38, CDH1, CDK1, CDK11A, CDK11B, CDK13, CDKN2A, CDKN2B, CHD3, CIAO1, CNOT1, CNOT10, CNOT11, COPS2, CPNE1, CREB1, CREB3L3, CREM, CRHR2, CRLF3, CRTC2, CRY2, CSDC2, CTNNBIP1, CTNND1, CWC22, CYFIP1, DAB2IP, DAXX, …
GO:2000112	regulation of cellular macromolecule biosynthetic process	GO_BiologicalProcess-GOA_09.02.2016_16h18	7.4e-06	0.00086	0.11	0.11	[5, 6]	Group3	8.92369	359	[ACOT8, ACTL6A, ADGRG3, AGT, AKR1B1, AKT2, ALX1, AR, ARHGEF11, ARID1A, ASCC2, ASCL1, ATOH8, BACE2, BCL11A, BCL7A, BMP8A, BMP8B, BOLL, BTAF1, C21orf33, CAPN3, CASK, CBX1, CBY1, CCDC62, CCL13, CCL5, CCT4, CD38, CDH1, CDK1, CDK11A, CDK11B, CDK13, CDKN2A, CDKN2B, CHD3, CIAO1, CIZ1, CNOT1, CNOT10, CNOT11, COPS2, CPNE1, CREB1, CREB3L3, CREM, CRHR2, CRLF3, CRTC2, CRY2, CSDC2, CST3, CTNNBIP1, CTNND1, CYF…
GO:0032774	RNA biosynthetic process	GO_BiologicalProcess-GOA_09.02.2016_16h18	6.2e-05	0.0028	0.11	0.11	[5, 6, 7]	Group3	9.10921	362	[ACTL6A, ADGRG3, AGT, AKR1B1, AKT2, ALX1, AR, ARHGEF11, ARID1A, ASCC2, ASCL1, ATOH8, BCL11A, BCL7A, BMP8A, BMP8B, BTAF1, C21orf33, CAPN3, CASK, CBX1, CBY1, CCDC62, CCL13, CCL3, CCL4, CCL5, CD38, CDH1, CDK1, CDK11A, CDK11B, CDK13, CDKN2A, CDKN2B, CHD3, CIAO1, CNOT1, CNOT10, CNOT11, COPS2, COX6B1, COX7A2L, CPNE1, CRCP, CREB1, CREB3L3, CREM, CRHR2, CRLF3, CRTC2, CRY2, CSDC2, CSTF1, CTNNBIP1, CTNND1,…
GO:2001141	regulation of RNA biosynthetic process	GO_BiologicalProcess-GOA_09.02.2016_16h18	5.8e-06	0.00087	0.11	0.11	[5, 6, 7, 8]	Group3	8.79479	324	[ACTL6A, ADGRG3, AGT, AKR1B1, AKT2, ALX1, AR, ARHGEF11, ARID1A, ASCC2, ASCL1, ATOH8, BCL11A, BCL7A, BMP8A, BMP8B, BTAF1, C21orf33, CAPN3, CASK, CBX1, CBY1, CCDC62, CCL13, CCL3, CCL4, CCL5, CD38, CDH1, CDK1, CDK11A, CDK11B, CDK13, CDKN2A, CDKN2B, CHD3, CIAO1, CNOT1, CNOT10, CNOT11, COPS2, CPNE1, CREB1, CREB3L3, CREM, CRHR2, CRLF3, CRTC2, CRY2, CSDC2, CTNNBIP1, CTNND1, CYFIP1, DAB2IP, DAXX, DCN, DD…
GO:0006351	transcription, DNA-templated	GO_BiologicalProcess-GOA_09.02.2016_16h18	8.9e-06	0.00085	0.11	0.11	[5, 6, 7, 8, 9]	Group3	8.8796	340	[ACTL6A, ADGRG3, AGT, AKR1B1, AKT2, ALX1, AR, ARHGEF11, ARID1A, ASCC2, ASCL1, ATOH8, BCL11A, BCL7A, BMP8A, BMP8B, BTAF1, C21orf33, CAPN3, CASK, CBX1, CBY1, CCDC62, CCL13, CD38, CDH1, CDK1, CDK11A, CDK11B, CDK13, CDKN2A, CDKN2B, CHD3, CIAO1, CNOT1, CNOT10, CNOT11, COPS2, COX6B1, COX7A2L, CPNE1, CRCP, CREB1, CREB3L3, CREM, CRHR2, CRLF3, CRTC2, CRY2, CSDC2, CSTF1, CTNNBIP1, CTNND1, CYFIP1, DAB2IP, D…
GO:0097659	nucleic acid-templated transcription	GO_BiologicalProcess-GOA_09.02.2016_16h18	5.3e-06	0.00092	0.11	0.11	[6, 7, 8]	Group3	8.84265	340	[ACTL6A, ADGRG3, AGT, AKR1B1, AKT2, ALX1, AR, ARHGEF11, ARID1A, ASCC2, ASCL1, ATOH8, BCL11A, BCL7A, BMP8A, BMP8B, BTAF1, C21orf33, CAPN3, CASK, CBX1, CBY1, CCDC62, CCL13, CD38, CDH1, CDK1, CDK11A, CDK11B, CDK13, CDKN2A, CDKN2B, CHD3, CIAO1, CNOT1, CNOT10, CNOT11, COPS2, COX6B1, COX7A2L, CPNE1, CRCP, CREB1, CREB3L3, CREM, CRHR2, CRLF3, CRTC2, CRY2, CSDC2, CSTF1, CTNNBIP1, CTNND1, CYFIP1, DAB2IP, D…
GO:0006355	regulation of transcription, DNA-templated	GO_BiologicalProcess-GOA_09.02.2016_16h18	6.1e-06	0.0008	0.11	0.11	[5, 6, 7, 8, 9, 10]	Group3	8.78397	320	[ACTL6A, ADGRG3, AGT, AKR1B1, AKT2, ALX1, AR, ARHGEF11, ARID1A, ASCC2, ASCL1, ATOH8, BCL11A, BCL7A, BMP8A, BMP8B, BTAF1, C21orf33, CAPN3, CASK, CBX1, CBY1, CCDC62, CCL13, CD38, CDH1, CDK1, CDK11A, CDK11B, CDK13, CDKN2A, CDKN2B, CHD3, CIAO1, CNOT1, CNOT10, CNOT11, COPS2, CPNE1, CREB1, CREB3L3, CREM, CRHR2, CRLF3, CRTC2, CRY2, CSDC2, CTNNBIP1, CTNND1, CYFIP1, DAB2IP, DAXX, DCN, DDX17, DEPDC1, DKK3,…
GO:1903506	regulation of nucleic acid-templated transcription	GO_BiologicalProcess-GOA_09.02.2016_16h18	3.1e-06	0.00072	0.11	0.11	[6, 7, 8, 9]	Group3	8.73124	320	[ACTL6A, ADGRG3, AGT, AKR1B1, AKT2, ALX1, AR, ARHGEF11, ARID1A, ASCC2, ASCL1, ATOH8, BCL11A, BCL7A, BMP8A, BMP8B, BTAF1, C21orf33, CAPN3, CASK, CBX1, CBY1, CCDC62, CCL13, CD38, CDH1, CDK1, CDK11A, CDK11B, CDK13, CDKN2A, CDKN2B, CHD3, CIAO1, CNOT1, CNOT10, CNOT11, COPS2, CPNE1, CREB1, CREB3L3, CREM, CRHR2, CRLF3, CRTC2, CRY2, CSDC2, CTNNBIP1, CTNND1, CYFIP1, DAB2IP, DAXX, DCN, DDX17, DEPDC1, DKK3,…
GO:0099504	synaptic vesicle cycle	GO_BiologicalProcess-GOA_09.02.2016_16h18	0.002	0.038	0.002	0.0026	[4]	Group4	21.7391	20	[CADPS2, DDC, DNM1, FGF14, GRN, ITSN1, NLGN2, PACSIN1, SH3GL2, SLC17A7, SNAP23, SNAP47, SNPH, STX4, SYT1, SYT2, SYT5, UNC13B, WNT3A, WNT7A]
GO:0036465	synaptic vesicle recycling	GO_BiologicalProcess-GOA_09.02.2016_16h18	0.00025	0.0094	0.002	0.0026	[5, 6, 7, 8]	Group4	33.3333	12	[DNM1, FGF14, GRN, ITSN1, NLGN2, PACSIN1, SH3GL2, SYT1, SYT2, SYT5, WNT3A, WNT7A]
GO:1901565	organonitrogen compound catabolic process	GO_BiologicalProcess-GOA_09.02.2016_16h18	0.0022	0.04	0.0022	0.0026	[4]	Group5	15.7761	62	[AASS, ACTN3, ALDH1L1, ALDH4A1, ALDH5A1, ALDH7A1, AMDHD1, ANPEP, ARSB, ASL, BCAN, BHMT, CECR1, CPN1, CPNE1, CTBS, CYP3A4, CYP3A5, DBH, DCN, DHPS, DMGDH, ECE1, FANCA, FGF13, FMOD, GAD2, GDA, GLB1, GPC2, GPC6, HDC, HEXB, HPRT1, HSPG2, IL4I1, KERA, LDHD, LUM, MCCC2, NANOS1, NCAN, NEU1, NT5C1A, NT5C2, NUDT12, NUDT15, OGG1, OVGP1, PCBD1, PDE8B, PNP, PRODH, SGPL1, SGSH, SMOX, SMPD3, SMPDL3A, SMPDL3B, S…
GO:0006026	aminoglycan catabolic process	GO_BiologicalProcess-GOA_09.02.2016_16h18	0.0015	0.031	0.0022	0.0026	[5]	Group5	23.9437	17	[ARSB, BCAN, CTBS, DCN, FGF13, FMOD, GLB1, GPC2, GPC6, HEXB, HSPG2, KERA, LUM, NCAN, OVGP1, SGSH, SPAM1]
GO:2000425	regulation of apoptotic cell clearance	GO_BiologicalProcess-GOA_09.02.2016_16h18	0.00045	0.014	0.00045	0.0016	[6, 7, 8]	Group6	54.5455	6	[C2, C3, C4A, C4B, CCL2, HNRNPC]
GO:2000427	positive regulation of apoptotic cell clearance	GO_BiologicalProcess-GOA_09.02.2016_16h18	3.6e-05	0.002	0.00045	0.0016	[5, 6, 7, 8, 9]	Group6	75	6	[C2, C3, C4A, C4B, CCL2, HNRNPC]
GO:0034754	cellular hormone metabolic process	GO_BiologicalProcess-GOA_09.02.2016_16h18	0.0001	0.0043	1.6e-05	0.00016	[3, 5]	Group7	23.4783	27	[AKR1B1, AKR1B15, AKR1D1, BCO1, CYP17A1, CYP19A1, CYP21A2, CYP3A4, DHRS3, DKK3, ECE1, FDXR, GUCY2C, HSD17B8, IL1B, LHB, RBP4, RPE65, SGPL1, UGT1A1, UGT1A3, UGT1A7, UGT1A8, UGT1A9, UGT2B11, UGT2B4, UGT2B7]
GO:0006721	terpenoid metabolic process	GO_BiologicalProcess-GOA_09.02.2016_16h18	0.0013	0.029	1.6e-05	0.00016	[5, 6]	Group7	20.8696	24	[ABCA4, AKR1B10, ALDH3A2, APOA1, BCO1, CYP3A4, DHRS3, GPC2, GPC6, GUCY2C, HSPG2, IL1B, KDM5A, OPN1LW, OPN1MW, PECR, RBP4, RPE65, STRA6, UGT1A1, UGT1A3, UGT1A7, UGT1A8, UGT1A9]
GO:0016101	diterpenoid metabolic process	GO_BiologicalProcess-GOA_09.02.2016_16h18	0.0021	0.038	1.6e-05	0.00016	[6, 7]	Group7	21.1538	22	[ABCA4, AKR1B10, ALDH3A2, APOA1, BCO1, DHRS3, GPC2, GPC6, GUCY2C, HSPG2, KDM5A, OPN1LW, OPN1MW, PECR, RBP4, RPE65, STRA6, UGT1A1, UGT1A3, UGT1A7, UGT1A8, UGT1A9]
GO:0006810	transport	GO_BiologicalProcess-GOA_09.02.2016_16h18	1.9e-05	0.0013	7.4e-06	0.00011	[3]	Group8	12.4684	592	[ABCA3, ABCA4, ABCB11, ABCB6, ABCB7, ABCC3, ABCC6, ABCC8, ABCD2, ABCE1, ABCG2, ACSL1, ACSL4, ACTB, ACTL6A, ACTR3, ADCY6, ADCYAP1R1, AFTPH, AGT, AKAP7, AKAP9, AKR1B1, AKR1B10, AKT2, ALDH5A1, ALKBH7, ALOX12B, ALOX15B, ANKRD27, ANO1, ANP32B, ANPEP, ANXA5, AP3D1, AP5B1, APOA1, APOD, APOL1, APOL2, APOL3, APOL4, APOL5, APOL6, APOLD1, AR, ARFGAP2, ARFRP1, ARHGAP21, ARHGAP27, ARID1A, ARSB, ATL2, ATP13A3,…
GO:0044765	single-organism transport	GO_BiologicalProcess-GOA_09.02.2016_16h18	4.8e-06	0.00092	7.4e-06	0.00011	[3, 4]	Group8	12.7522	531	[ABCA3, ABCA4, ABCB11, ABCB6, ABCB7, ABCC3, ABCC6, ABCC8, ABCD2, ABCE1, ABCG2, ACSL1, ACSL4, ACTB, ACTL6A, ACTR3, ADCY6, ADCYAP1R1, AGT, AKAP7, AKAP9, AKR1B10, AKT2, ALDH5A1, ALKBH7, ALOX12B, ALOX15B, ANKRD27, ANO1, ANP32B, ANPEP, ANXA5, AP3D1, AP5B1, APOA1, APOD, APOL1, APOL2, APOL3, APOL4, APOL5, APOL6, APOLD1, ARFGAP2, ARFRP1, ARHGAP21, ARSB, ATL2, ATP13A3, ATP1A2, ATP1A4, ATP2C1, ATP5B, ATP6V…
GO:0055085	transmembrane transport	GO_BiologicalProcess-GOA_09.02.2016_16h18	2.7e-05	0.0017	7.4e-06	0.00011	[3, 4, 5]	Group8	14.1781	207	[ABCA3, ABCA4, ABCB11, ABCB6, ABCB7, ABCC3, ABCC6, ABCC8, ABCD2, ABCE1, ABCG2, ADCY6, AGT, AKAP7, AKAP9, AKT2, ANO1, ANXA5, APOA1, APOL1, ATP13A3, ATP1A2, ATP1A4, ATP2C1, ATP5B, ATP6V0E1, ATP6V1A, ATP6V1E1, ATP6V1E2, ATP6V1G1, ATP7B, BAX, CA2, CACNA1F, CACNB1, CACNB3, CACNG2, CAPN3, CASK, CCL2, CCL3, CHRFAM7A, CHRNA4, CHRNA7, CHRNA9, CLCC1, CLIC5, CNGA3, CNNM4, CORO1A, COX6B1, COX7A2L, CRHBP, CRH…
GO:0006811	ion transport	GO_BiologicalProcess-GOA_09.02.2016_16h18	0.001	0.027	7.4e-06	0.00011	[4, 5]	Group8	13.2915	212	[ABCA4, ABCB11, ABCC3, ABCC8, ACSL1, ACSL4, ADCYAP1R1, AGT, AKAP7, AKAP9, AKT2, ANO1, ANXA5, APOA1, APOL1, ATP13A3, ATP1A2, ATP1A4, ATP2C1, ATP5B, ATP6V0E1, ATP6V1A, ATP6V1E1, ATP6V1E2, ATP6V1G1, ATP7B, BAX, BDKRB2, CA1, CA13, CA2, CA3, CA4, CACNA1F, CACNB1, CACNB3, CACNG2, CALCRL, CAPN3, CASK, CCL2, CCL3, CCL4, CCL5, CCL8, CCS, CETP, CHRFAM7A, CHRNA4, CHRNA7, CHRNA9, CLCC1, CLIC5, CNGA3, CNNM4, …
GO:0050801	ion homeostasis	GO_BiologicalProcess-GOA_09.02.2016_16h18	0.002	0.038	7.4e-06	0.00011	[5]	Group8	14.4645	104	[ABCB6, ABCB7, ABCG2, ADCYAP1R1, AGT, ANPEP, AP3D1, APOA1, ATP13A3, ATP1A2, ATP1A4, ATP2C1, ATP5B, ATP6V0E1, ATP6V1A, ATP6V1E1, ATP6V1E2, ATP6V1G1, ATP7B, BAX, BDH2, BDKRB2, CA2, CACNA1F, CAPN3, CCL11, CCL13, CCL14, CCL15, CCL2, CCL23, CCL3, CCL5, CCL7, CCL8, CD38, CD55, CETP, CHRFAM7A, CHRNA7, CHRNA9, CLN6, CNNM4, CORO1A, CYP21A2, DCN, DHRS7C, DRD3, DRD5, EDN1, ENC1, EPX, F2RL1, FGF13, FLVCR1, F…
GO:0006812	cation transport	GO_BiologicalProcess-GOA_09.02.2016_16h18	0.0002	0.0078	7.4e-06	0.00011	[5, 6]	Group8	14.3256	154	[ABCB11, ABCC8, ADCYAP1R1, AGT, AKAP7, AKAP9, ANO1, ANXA5, ATP13A3, ATP1A2, ATP1A4, ATP2C1, ATP5B, ATP6V0E1, ATP6V1A, ATP6V1E1, ATP6V1E2, ATP6V1G1, ATP7B, BAX, CACNA1F, CACNB1, CACNB3, CACNG2, CALCRL, CAPN3, CASK, CCL2, CCL3, CCL4, CCL5, CCL8, CCS, CHRFAM7A, CHRNA4, CHRNA7, CHRNA9, CNGA3, CNNM4, COPS2, CORO1A, COX6B1, COX7A2L, CRHR2, DHRS7C, DPP10, DPP6, DRD3, EDN1, EPX, FAM26E, FAM26F, FGF13, FG…
GO:0006873	cellular ion homeostasis	GO_BiologicalProcess-GOA_09.02.2016_16h18	0.0012	0.028	7.4e-06	0.00011	[5, 6]	Group8	15.1304	87	[ABCB6, ABCB7, ABCG2, ADCYAP1R1, AGT, AP3D1, ATP13A3, ATP1A2, ATP1A4, ATP2C1, ATP5B, ATP6V0E1, ATP6V1A, ATP6V1E1, ATP6V1E2, ATP6V1G1, ATP7B, BAX, BDKRB2, CA2, CACNA1F, CAPN3, CCL11, CCL13, CCL14, CCL15, CCL2, CCL23, CCL3, CCL5, CCL7, CCL8, CD38, CD55, CHRFAM7A, CHRNA7, CHRNA9, CLN6, CORO1A, DHRS7C, DRD3, DRD5, EDN1, ENC1, EPX, F2RL1, FGF13, FLVCR1, FTL, GRM1, HEXB, HFE2, HIST1H4F, HRC, IBTK, IL1B…
GO:0055080	cation homeostasis	GO_BiologicalProcess-GOA_09.02.2016_16h18	0.0011	0.027	7.4e-06	0.00011	[6]	Group8	14.8903	95	[ABCB6, ABCB7, ABCG2, ADCYAP1R1, AGT, ANPEP, AP3D1, ATP13A3, ATP1A2, ATP1A4, ATP2C1, ATP5B, ATP6V0E1, ATP6V1A, ATP6V1E1, ATP6V1E2, ATP6V1G1, ATP7B, BAX, BDH2, BDKRB2, CA2, CACNA1F, CAPN3, CCL11, CCL13, CCL14, CCL15, CCL2, CCL23, CCL3, CCL5, CCL7, CCL8, CD38, CD55, CHRFAM7A, CHRNA7, CHRNA9, CLN6, CNNM4, CORO1A, DHRS7C, DRD3, DRD5, EDN1, ENC1, EPX, F2RL1, FGF13, FLVCR1, FTL, GRM1, HEXB, HFE2, HIST1…
GO:0098655	cation transmembrane transport	GO_BiologicalProcess-GOA_09.02.2016_16h18	0.00042	0.014	7.4e-06	0.00011	[5, 6, 7]	Group8	14.9254	110	[ABCB11, ABCC8, AGT, AKAP7, AKAP9, ANO1, ANXA5, ATP13A3, ATP1A2, ATP1A4, ATP2C1, ATP5B, ATP6V0E1, ATP6V1A, ATP6V1E1, ATP6V1E2, ATP6V1G1, ATP7B, BAX, CACNA1F, CACNB1, CACNB3, CACNG2, CAPN3, CCL3, CHRFAM7A, CHRNA4, CHRNA7, CHRNA9, CNGA3, CNNM4, CORO1A, COX6B1, COX7A2L, DHRS7C, DPP10, DPP6, DRD3, EPX, FAM26E, FAM26F, FGF13, FGF14, GPD1L, GRM7, HRC, IBTK, KCNA10, KCNA2, KCNA3, KCNA7, KCNG3, KCNH1, KC…
GO:0098771	inorganic ion homeostasis	GO_BiologicalProcess-GOA_09.02.2016_16h18	0.0016	0.033	7.4e-06	0.00011	[6]	Group8	14.7014	96	[ABCB6, ABCB7, ABCG2, ADCYAP1R1, AGT, ANPEP, AP3D1, ATP13A3, ATP1A2, ATP1A4, ATP2C1, ATP5B, ATP6V0E1, ATP6V1A, ATP6V1E1, ATP6V1E2, ATP6V1G1, ATP7B, BAX, BDH2, BDKRB2, CA2, CACNA1F, CAPN3, CCL11, CCL13, CCL14, CCL15, CCL2, CCL23, CCL3, CCL5, CCL7, CCL8, CD38, CD55, CHRFAM7A, CHRNA7, CHRNA9, CLN6, CNNM4, CORO1A, DHRS7C, DRD3, DRD5, EDN1, ENC1, EPX, F2RL1, FGF13, FLVCR1, FTL, GRM1, HEXB, HFE2, HIST1…
GO:0015672	monovalent inorganic cation transport	GO_BiologicalProcess-GOA_09.02.2016_16h18	0.00097	0.025	7.4e-06	0.00011	[6, 7]	Group8	15.1007	90	[ABCB11, ABCC8, AGT, AKAP7, AKAP9, ATP1A2, ATP1A4, ATP5B, ATP6V0E1, ATP6V1A, ATP6V1E1, ATP6V1E2, ATP6V1G1, CHRNA4, CNGA3, CNNM4, COX6B1, COX7A2L, CRHR2, DPP10, DPP6, DRD3, EDN1, FGF14, GABBR1, GPD1L, GPM6B, KCNA10, KCNA2, KCNA3, KCNA7, KCNG3, KCNH1, KCNH6, KCNJ10, KCNJ11, KCNJ12, KCNJ15, KCNJ18, KCNJ9, KCNK9, KCNMB1, KCNMB2, KCNQ4, KCNQ5, KCNT1, KLHL3, NANOS1, NKAIN2, NKX2-5, NNT, PRKAG2, PRKCE, …
GO:0030001	metal ion transport	GO_BiologicalProcess-GOA_09.02.2016_16h18	0.00012	0.0049	7.4e-06	0.00011	[6, 7]	Group8	15.024	125	[ABCB11, ABCC8, ADCYAP1R1, AGT, AKAP7, AKAP9, ANXA5, ATP1A2, ATP1A4, ATP2C1, ATP6V0E1, ATP6V1A, ATP6V1E1, ATP6V1E2, ATP6V1G1, ATP7B, BAX, CACNA1F, CACNB1, CACNB3, CACNG2, CALCRL, CAPN3, CASK, CCL2, CCL3, CCL4, CCL5, CCL8, CCS, CHRFAM7A, CHRNA4, CHRNA7, CHRNA9, CNGA3, CNNM4, COPS2, CORO1A, CRHR2, DHRS7C, DPP10, DPP6, DRD3, EPX, FGF13, FGF14, FTL, GPD1L, GRM7, HRC, IBTK, IGF1, KCNA10, KCNA2, KCNA3,…
GO:0030003	cellular cation homeostasis	GO_BiologicalProcess-GOA_09.02.2016_16h18	0.0011	0.027	7.4e-06	0.00011	[6, 7]	Group8	15.1786	85	[ABCB6, ABCB7, ABCG2, ADCYAP1R1, AGT, AP3D1, ATP13A3, ATP1A2, ATP1A4, ATP2C1, ATP5B, ATP6V0E1, ATP6V1A, ATP6V1E1, ATP6V1E2, ATP6V1G1, ATP7B, BAX, BDKRB2, CA2, CACNA1F, CAPN3, CCL11, CCL13, CCL14, CCL15, CCL2, CCL23, CCL3, CCL5, CCL7, CCL8, CD38, CD55, CHRFAM7A, CHRNA7, CHRNA9, CLN6, CORO1A, DHRS7C, DRD3, DRD5, EDN1, ENC1, EPX, F2RL1, FGF13, FLVCR1, FTL, GRM1, HEXB, HFE2, HIST1H4F, HRC, IBTK, IL1B…
GO:0098662	inorganic cation transmembrane transport	GO_BiologicalProcess-GOA_09.02.2016_16h18	0.00072	0.02	7.4e-06	0.00011	[6, 7, 8]	Group8	14.9701	100	[ABCB11, ABCC8, AGT, AKAP7, AKAP9, ANXA5, ATP1A2, ATP1A4, ATP2C1, ATP5B, ATP6V0E1, ATP6V1A, ATP6V1E1, ATP6V1E2, ATP6V1G1, ATP7B, BAX, CACNA1F, CACNB1, CACNB3, CACNG2, CAPN3, CCL3, CHRNA9, CNGA3, CNNM4, CORO1A, COX6B1, COX7A2L, DHRS7C, DPP10, DPP6, DRD3, FGF13, FGF14, GPD1L, GRM7, HRC, IBTK, KCNA10, KCNA2, KCNA3, KCNA7, KCNG3, KCNH1, KCNH6, KCNJ10, KCNJ11, KCNJ12, KCNJ15, KCNJ18, KCNJ9, KCNK9, KCN…
GO:0006875	cellular metal ion homeostasis	GO_BiologicalProcess-GOA_09.02.2016_16h18	0.0025	0.044	7.4e-06	0.00011	[7, 8]	Group8	15	78	[ABCB6, ABCB7, ABCG2, ADCYAP1R1, AGT, AP3D1, ATP13A3, ATP1A2, ATP1A4, ATP2C1, ATP6V0E1, ATP6V1A, ATP6V1E1, ATP6V1E2, ATP6V1G1, ATP7B, BAX, BDKRB2, CACNA1F, CAPN3, CCL11, CCL13, CCL14, CCL15, CCL2, CCL23, CCL3, CCL5, CCL7, CCL8, CD38, CD55, CHRFAM7A, CHRNA7, CHRNA9, CORO1A, DHRS7C, DRD3, DRD5, EDN1, ENC1, EPX, F2RL1, FGF13, FLVCR1, FTL, GRM1, HEXB, HFE2, HIST1H4F, HRC, IBTK, IL1B, INPP4B, KCTD17, …
GO:0006836	neurotransmitter transport	GO_BiologicalProcess-GOA_09.02.2016_16h18	0.0013	0.029	0.0013	0.0022	[4, 5]	Group9	18.5185	35	[ALDH5A1, ATP1A2, BRSK1, CADPS2, CASK, DDC, DRD3, GAD2, GPM6B, GRM4, KCNJ10, MEF2C, NANOS1, NGF, NRXN2, PPFIA3, SLC17A7, SLC18A3, SLC5A7, SLC6A16, SLC6A18, SLC6A19, SLC6A20, SLC6A4, SNAP23, SNAP47, SNPH, STX4, SV2C, SYN3, SYT1, SYT2, SYT4, UNC13B, WNT7A]
