# Supplementary material for: The genomic landscape at a late stage of stickleback speciation: High genomic divergence interspersed by small localized regions of introgression
Source: PLoS Genet. 2018 May 23;14(5):e1007358. doi: 10.1371/journal.pgen.1007358 (PMC5988309; doi:10.1371/journal.pgen.1007358)
Supplement: S7 Table — (XLSX) [file pgen.1007358.s007.xlsx]

## Sheet: Sheet1
ID	Location	Sex	Species	Data type	Mean sequence depth	Reference	Accession
Resequencing data
bs25	Limfjord, Denmark	M	Gasterosteus aculeatus	Resequenced genome	11.39140	Feulner et al. (2012) Molecular Ecology	PRJEB2954
bs26	Limfjord, Denmark	F	Gasterosteus aculeatus	Resequenced genome	7.60016	Feulner et al. (2012) Molecular Ecology	PRJEB2954
bs27	Limfjord, Denmark	M	Gasterosteus aculeatus	Resequenced genome	14.04950	Feulner et al. (2012) Molecular Ecology	PRJEB2954
bs28	Limfjord, Denmark	M	Gasterosteus aculeatus	Resequenced genome	12.43790	Feulner et al. (2012) Molecular Ecology	PRJEB2954
bs29	Limfjord, Denmark	F	Gasterosteus aculeatus	Resequenced genome	13.72920	Feulner et al. (2012) Molecular Ecology	PRJEB2954
bs30	Limfjord, Denmark	F	Gasterosteus aculeatus	Resequenced genome	12.61830	Feulner et al. (2012) Molecular Ecology	PRJEB2954
JF_KIA31	Akkeshi, Japan	F	Gasterosteus nipponicus	Resequenced genome	54.96500	Yoshida et al. (2014) PLOS Genetics	DRA001136
JF_KIA45	Akkeshi, Japan	F	Gasterosteus nipponicus	Resequenced genome	55.94090	Yoshida et al. (2014) PLOS Genetics	DRA001136
JF_KIA46	Akkeshi, Japan	F	Gasterosteus nipponicus	Resequenced genome	64.05800	Yoshida et al. (2014) PLOS Genetics	DRA001136
JF_KIA48	Akkeshi, Japan	F	Gasterosteus nipponicus	Resequenced genome	59.37690	Yoshida et al. (2014) PLOS Genetics	DRA001136
JM_KIA34	Akkeshi, Japan	M	Gasterosteus nipponicus	Resequenced genome	47.31580	Yoshida et al. (2014) PLOS Genetics	DRA001136
JM_KIA37	Akkeshi, Japan	M	Gasterosteus nipponicus	Resequenced genome	82.34210	Yoshida et al. (2014) PLOS Genetics	DRA001136
JM_KIA69	Akkeshi, Japan	M	Gasterosteus nipponicus	Resequenced genome	63.85610	Yoshida et al. (2014) PLOS Genetics	DRA001136
JM_KIA70	Akkeshi, Japan	M	Gasterosteus nipponicus	Resequenced genome	71.63800	Yoshida et al. (2014) PLOS Genetics	DRA001136
JS_female	Akkeshi, Japan	F	Gasterosteus nipponicus	Resequenced genome	63.80780	Yoshida et al. (2014) PLOS Genetics	DRA001136
JS_male	Akkeshi, Japan	M	Gasterosteus nipponicus	Resequenced genome	61.56370	Yoshida et al. (2014) PLOS Genetics	DRA001136
JS_Shinji	Shinji, Japan	F	Gasterosteus nipponicus	Resequenced genome	70.22410	This study	DRA005130
LCM	Little Campbell River esturay, Canada	F	Gasterosteus aculeatus	Resequenced genome	67.12630	Kusakabe et al. (2017) Molecular Ecology	DRA004936
LCS	Little Campbell River upstream, Canada	F	Gasterosteus aculeatus	Resequenced genome	59.97900	Kusakabe et al. (2017) Molecular Ecology	DRA004936
PF_JR42	Akkeshi, Japan	F	Gasterosteus aculeatus	Resequenced genome	70.59050	Yoshida et al. (2014) PLOS Genetics	DRA001136
PF_JR58	Akkeshi, Japan	F	Gasterosteus aculeatus	Resequenced genome	68.74800	Yoshida et al. (2014) PLOS Genetics	DRA001136
PF_JR65	Akkeshi, Japan	F	Gasterosteus aculeatus	Resequenced genome	44.82590	Yoshida et al. (2014) PLOS Genetics	DRA001136
PF_JR66	Akkeshi, Japan	F	Gasterosteus aculeatus	Resequenced genome	47.5525	Yoshida et al. (2014) PLOS Genetics	DRA001136
PF_JR27	Akkeshi, Japan	F	Gasterosteus aculeatus	Resequenced genome	26.23090	Yoshida et al. (2014) PLOS Genetics	DRA001136
PM_JR39	Akkeshi, Japan	M	Gasterosteus aculeatus	Resequenced genome	98.94350	Yoshida et al. (2014) PLOS Genetics	DRA001136
PM_JR49	Akkeshi, Japan	M	Gasterosteus aculeatus	Resequenced genome	40.84780	Yoshida et al. (2014) PLOS Genetics	DRA001136
PM_JR55	Akkeshi, Japan	M	Gasterosteus aculeatus	Resequenced genome	43.27970	Yoshida et al. (2014) PLOS Genetics	DRA001136
PO_female	Akkeshi, Japan	F	Gasterosteus aculeatus	Resequenced genome	65.79140	Yoshida et al. (2014) PLOS Genetics	DRA001136
PO_male	Akkeshi, Japan	M	Gasterosteus aculeatus	Resequenced genome	72.10140	Yoshida et al. (2014) PLOS Genetics	DRA001136
WLD1	Demarest Lloyd State Park, MA, USA	F	Gasterosteus wheatlandi	Resequenced genome	55.43140	Yoshida et al. (2014) PLOS Genetics	DRA001086
RAD-seq data
10HYO01_PA	Hyotan Pond, Japan	U	Gasterosteus aculeatus	RAD-seq	41.5143	This study	DRA006702
10HYO02_PA	Hyotan Pond, Japan	U	Gasterosteus aculeatus	RAD-seq	48.9103	This study	DRA006702
10HYO10_PA	Hyotan Pond, Japan	U	Gasterosteus aculeatus	RAD-seq	46.7345	This study	DRA006702
10HYO11_PA	Hyotan Pond, Japan	U	Gasterosteus aculeatus	RAD-seq	71.171	This study	DRA006702
10HYO12_PA	Hyotan Pond, Japan	U	Gasterosteus aculeatus	RAD-seq	57.4093	This study	DRA006702
10HYO13_PA	Hyotan Pond, Japan	U	Gasterosteus aculeatus	RAD-seq	22.4928	This study	DRA006702
10HYO14_PA	Hyotan Pond, Japan	U	Gasterosteus aculeatus	RAD-seq	49.7174	This study	DRA006702
10HYO15_PA	Hyotan Pond, Japan	U	Gasterosteus aculeatus	RAD-seq	28.9966	This study	DRA006702
10HYO16_PA	Hyotan Pond, Japan	U	Gasterosteus aculeatus	RAD-seq	45.743	This study	DRA006702
10HYO17_PA	Hyotan Pond, Japan	U	Gasterosteus aculeatus	RAD-seq	36.0982	This study	DRA006702
10HYO18_PA	Hyotan Pond, Japan	U	Gasterosteus aculeatus	RAD-seq	62.6794	This study	DRA006702
10HYO19_PA	Hyotan Pond, Japan	U	Gasterosteus aculeatus	RAD-seq	49.4118	This study	DRA006702
10HYO20_PA	Hyotan Pond, Japan	U	Gasterosteus aculeatus	RAD-seq	29.004	This study	DRA006702
10HYO21_PA	Hyotan Pond, Japan	U	Gasterosteus aculeatus	RAD-seq	39.9449	This study	DRA006702
10HYO22_PA	Hyotan Pond, Japan	U	Gasterosteus aculeatus	RAD-seq	45.5759	This study	DRA006702
10HYO23_PA	Hyotan Pond, Japan	U	Gasterosteus aculeatus	RAD-seq	49.4843	This study	DRA006702
10HYO24_PA	Hyotan Pond, Japan	U	Gasterosteus aculeatus	RAD-seq	53.6351	This study	DRA006702
10HYO25_1_PA	Hyotan Pond, Japan	U	Gasterosteus aculeatus	RAD-seq	50.0595	This study	DRA006702
10HYO26_PA	Hyotan Pond, Japan	U	Gasterosteus aculeatus	RAD-seq	39.3369	This study	DRA006702
10HYO27_PA	Hyotan Pond, Japan	U	Gasterosteus aculeatus	RAD-seq	34.6826	This study	DRA006702
10HYO28_PA	Hyotan Pond, Japan	U	Gasterosteus aculeatus	RAD-seq	59.411	This study	DRA006702
10HYO29_PA	Hyotan Pond, Japan	U	Gasterosteus aculeatus	RAD-seq	39.6214	This study	DRA006702
10HYO30_PA	Hyotan Pond, Japan	U	Gasterosteus aculeatus	RAD-seq	55.7788	This study	DRA006702
10HYO31_PA	Hyotan Pond, Japan	U	Gasterosteus aculeatus	RAD-seq	32.4178	This study	DRA006702
10HYO32_PA	Hyotan Pond, Japan	U	Gasterosteus aculeatus	RAD-seq	39.5569	This study	DRA006702
10HYO4_PA	Hyotan Pond, Japan	U	Gasterosteus aculeatus	RAD-seq	33.0232	This study	DRA006702
10HYO5_PA	Hyotan Pond, Japan	U	Gasterosteus aculeatus	RAD-seq	35.695	This study	DRA006702
10HYO7_PA	Hyotan Pond, Japan	U	Gasterosteus aculeatus	RAD-seq	39.8612	This study	DRA006702
10HYO8_PA	Hyotan Pond, Japan	U	Gasterosteus aculeatus	RAD-seq	37.645	This study	DRA006702
10HYO9_PA	Hyotan Pond, Japan	U	Gasterosteus aculeatus	RAD-seq	56.5501	This study	DRA006702
CHA117_N_PA_F	Akkeshi, Japan	F	Gasterosteus aculeatus	RAD-seq	23.9021	This study	DRA006702
CHA13_N_PA_F	Akkeshi, Japan	F	Gasterosteus aculeatus	RAD-seq	63.7209	This study	DRA006702
CHA21_N_JA_M	Akkeshi, Japan	M	Gasterosteus nipponicus	RAD-seq	23.2139	This study	DRA006702
CHA24_N_JA_M	Akkeshi, Japan	M	Gasterosteus aculeatus	RAD-seq	27.4508	This study	DRA006702
CHA31_N_PA_F	Akkeshi, Japan	F	Gasterosteus aculeatus	RAD-seq	61.0496	This study	DRA006702
CHA36_N_JA_M	Akkeshi, Japan	M	Gasterosteus nipponicus	RAD-seq	25.6488	This study	DRA006702
CHA41_N_JA_F	Akkeshi, Japan	F	Gasterosteus nipponicus	RAD-seq	44.4556	This study	DRA006702
CHA42_N_PA_M	Akkeshi, Japan	M	Gasterosteus aculeatus	RAD-seq	34.0436	This study	DRA006702
CHA44_N_JA_F	Akkeshi, Japan	F	Gasterosteus nipponicus	RAD-seq	27.9332	This study	DRA006702
CHA52_N_PA_M	Akkeshi, Japan	M	Gasterosteus aculeatus	RAD-seq	46.7131	This study	DRA006702
CHA56_N_PA_M	Akkeshi, Japan	M	Gasterosteus aculeatus	RAD-seq	25.2152	This study	DRA006702
CHA57_N_JA_M	Akkeshi, Japan	M	Gasterosteus nipponicus	RAD-seq	42.1879	This study	DRA006702
CHA59_N_PA_M	Akkeshi, Japan	M	Gasterosteus aculeatus	RAD-seq	47.2548	This study	DRA006702
CHA5_N_PA_F	Akkeshi, Japan	F	Gasterosteus aculeatus	RAD-seq	52.4508	This study	DRA006702
CHA61_N_JA_F	Akkeshi, Japan	F	Gasterosteus nipponicus	RAD-seq	28.6652	This study	DRA006702
CHA70_N_PA_M	Akkeshi, Japan	M	Gasterosteus aculeatus	RAD-seq	45.5904	This study	DRA006702
CHA72_N_JA_F	Akkeshi, Japan	F	Gasterosteus nipponicus	RAD-seq	38.1519	This study	DRA006702
CHA79_N_PA_F	Akkeshi, Japan	F	Gasterosteus aculeatus	RAD-seq	75.0937	This study	DRA006702
CHA82_1_N_PA_M	Akkeshi, Japan	M	Gasterosteus aculeatus	RAD-seq	30.0678	This study	DRA006702
CHA83_N_PA_M	Akkeshi, Japan	M	Gasterosteus aculeatus	RAD-seq	38.3881	This study	DRA006702
HAR_JA_01	Harutori, Japan	U	Gasterosteus nipponicus	RAD-seq	25.9452	This study	DRA006702
HAR_JA_02	Harutori, Japan	U	Gasterosteus nipponicus	RAD-seq	37.9908	This study	DRA006702
HAR_JA_03	Harutori, Japan	U	Gasterosteus nipponicus	RAD-seq	29.3126	This study	DRA006702
HAR_JA_04	Harutori, Japan	U	Gasterosteus nipponicus	RAD-seq	26.8068	This study	DRA006702
HAR_JA_05	Harutori, Japan	U	Gasterosteus nipponicus	RAD-seq	28.5064	This study	DRA006702
HAR_JA_06	Harutori, Japan	U	Gasterosteus nipponicus	RAD-seq	29.3545	This study	DRA006702
HAR_JA_07	Harutori, Japan	U	Gasterosteus nipponicus	RAD-seq	35.5232	This study	DRA006702
HAR_JA_08	Harutori, Japan	U	Gasterosteus nipponicus	RAD-seq	35.5516	This study	DRA006702
HAR_JA_09	Harutori, Japan	U	Gasterosteus nipponicus	RAD-seq	30.1434	This study	DRA006702
HAR_JA_10	Harutori, Japan	U	Gasterosteus nipponicus	RAD-seq	31.7593	This study	DRA006702
HAR_JA_11	Harutori, Japan	U	Gasterosteus nipponicus	RAD-seq	31.0183	This study	DRA006702
HAR_JA_12	Harutori, Japan	U	Gasterosteus nipponicus	RAD-seq	39.1534	This study	DRA006702
HAR_JA_13	Harutori, Japan	U	Gasterosteus nipponicus	RAD-seq	42.1013	This study	DRA006702
HAR_JA_14	Harutori, Japan	U	Gasterosteus nipponicus	RAD-seq	57.2046	This study	DRA006702
HAR_JA_15	Harutori, Japan	U	Gasterosteus nipponicus	RAD-seq	32.4607	This study	DRA006702
HAR_JA_16	Harutori, Japan	U	Gasterosteus nipponicus	RAD-seq	45.0418	This study	DRA006702
HAR_JA_17	Harutori, Japan	U	Gasterosteus nipponicus	RAD-seq	58.0633	This study	DRA006702
HAR_JA_18	Harutori, Japan	U	Gasterosteus nipponicus	RAD-seq	44.9135	This study	DRA006702
HAR_JA_19	Harutori, Japan	U	Gasterosteus nipponicus	RAD-seq	34.9781	This study	DRA006702
HAR_JA_20	Harutori, Japan	U	Gasterosteus nipponicus	RAD-seq	37.8995	This study	DRA006702
HAR_JA_21	Harutori, Japan	U	Gasterosteus nipponicus	RAD-seq	37.7563	This study	DRA006702
HAR_JA_22	Harutori, Japan	U	Gasterosteus nipponicus	RAD-seq	43.4612	This study	DRA006702
HAR_JA_23	Harutori, Japan	U	Gasterosteus nipponicus	RAD-seq	33.1061	This study	DRA006702
HAR_JA_24	Harutori, Japan	U	Gasterosteus nipponicus	RAD-seq	39.1051	This study	DRA006702
HAR_JA_25	Harutori, Japan	U	Gasterosteus nipponicus	RAD-seq	37.4508	This study	DRA006702
HA_PA_05	Harutori, Japan	U	Gasterosteus aculeatus	RAD-seq	62.1555	This study	DRA006702
HA_PA_06	Harutori, Japan	U	Gasterosteus aculeatus	RAD-seq	66.6193	This study	DRA006702
HA_PA_07	Harutori, Japan	U	Gasterosteus aculeatus	RAD-seq	78.2831	This study	DRA006702
HA_PA_08	Harutori, Japan	U	Gasterosteus aculeatus	RAD-seq	57.4265	This study	DRA006702
HA_PA_09	Harutori, Japan	U	Gasterosteus aculeatus	RAD-seq	62.9525	This study	DRA006702
HA_PA_10	Harutori, Japan	U	Gasterosteus aculeatus	RAD-seq	62.3168	This study	DRA006702
JR13_N_PA_F	Akkeshi, Japan	F	Gasterosteus aculeatus	RAD-seq	90.8276	This study	DRA006702
JR22_N_PA_F	Akkeshi, Japan	F	Gasterosteus aculeatus	RAD-seq	75.0319	This study	DRA006702
JR24_N_PA_M	Akkeshi, Japan	M	Gasterosteus aculeatus	RAD-seq	38.1768	This study	DRA006702
JR27_N_PA_F	Akkeshi, Japan	F	Gasterosteus aculeatus	RAD-seq	21.9287	This study	DRA006702
JR39_N_PA_M	Akkeshi, Japan	M	Gasterosteus aculeatus	RAD-seq	42.4576	This study	DRA006702
JR42_Y_PA_F	Akkeshi, Japan	F	Gasterosteus aculeatus	RAD-seq	38.5272	This study	DRA006702
JR49_Y_PA_M	Akkeshi, Japan	M	Gasterosteus aculeatus	RAD-seq	25.8406	This study	DRA006702
JR54_N_PA_F	Akkeshi, Japan	F	Gasterosteus aculeatus	RAD-seq	49.2708	This study	DRA006702
JR55_N_PA_M	Akkeshi, Japan	M	Gasterosteus aculeatus	RAD-seq	16.2425	This study	DRA006702
JR56_N_PA_F	Akkeshi, Japan	F	Gasterosteus aculeatus	RAD-seq	46.5965	This study	DRA006702
JR58_Y_PA_F	Akkeshi, Japan	F	Gasterosteus aculeatus	RAD-seq	35.3173	This study	DRA006702
JR65_Y_PA_M	Akkeshi, Japan	M	Gasterosteus aculeatus	RAD-seq	34.4863	This study	DRA006702
JR76_N_PA_F	Akkeshi, Japan	F	Gasterosteus aculeatus	RAD-seq	26.0702	This study	DRA006702
KIA30_N_JA_F	Akkeshi, Japan	F	Gasterosteus nipponicus	RAD-seq	34.3585	This study	DRA006702
KIA31_Y_JA_F	Akkeshi, Japan	F	Gasterosteus nipponicus	RAD-seq	17.2417	This study	DRA006702
KIA34_Y_JA_M	Akkeshi, Japan	M	Gasterosteus nipponicus	RAD-seq	66.0713	This study	DRA006702
KIA41_N_JA_F	Akkeshi, Japan	F	Gasterosteus nipponicus	RAD-seq	27.8968	This study	DRA006702
KIA43_N_JA_M	Akkeshi, Japan	M	Gasterosteus nipponicus	RAD-seq	34.0714	This study	DRA006702
KIA45_Y_JA_F	Akkeshi, Japan	F	Gasterosteus nipponicus	RAD-seq	61.5702	This study	DRA006702
KIA46_Y_JA_F	Akkeshi, Japan	F	Gasterosteus nipponicus	RAD-seq	41.626	This study	DRA006702
KIA48_Y_JA_F	Akkeshi, Japan	F	Gasterosteus nipponicus	RAD-seq	23.0316	This study	DRA006702
KIA58_N_JA_F	Akkeshi, Japan	F	Gasterosteus nipponicus	RAD-seq	34.056	This study	DRA006702
KIA59_N_JA_M	Akkeshi, Japan	M	Gasterosteus nipponicus	RAD-seq	48.8744	This study	DRA006702
KIA65_N_JA_F	Akkeshi, Japan	F	Gasterosteus nipponicus	RAD-seq	60.7099	This study	DRA006702
KIA66_N_JA_M	Akkeshi, Japan	M	Gasterosteus nipponicus	RAD-seq	42.1693	This study	DRA006702
KIA70_Y_JA_M	Akkeshi, Japan	M	Gasterosteus nipponicus	RAD-seq	28.2442	This study	DRA006702
KIA73_N_JA_F	Akkeshi, Japan	F	Gasterosteus nipponicus	RAD-seq	25.4419	This study	DRA006702
KIA74_N_JA_M	Akkeshi, Japan	M	Gasterosteus nipponicus	RAD-seq	16.9812	This study	DRA006702
KIA77_N_JA_M	Akkeshi, Japan	M	Gasterosteus nipponicus	RAD-seq	17.483	This study	DRA006702
KIA82_N_JA_M	Akkeshi, Japan	M	Gasterosteus nipponicus	RAD-seq	17.3588	This study	DRA006702
KIA96_N_JA_M	Akkeshi, Japan	M	Gasterosteus nipponicus	RAD-seq	28.3114	This study	DRA006702
NAO11_N_AT_U	North_Atlantic	U	Gasterosteus aculeatus	RAD-seq	30.2075	This study	DRA006702
NAO12_N_AT_U	North_Atlantic	U	Gasterosteus aculeatus	RAD-seq	55.0496	This study	DRA006702
NAO13_N_AT_U	North_Atlantic	U	Gasterosteus aculeatus	RAD-seq	25.5752	This study	DRA006702
NAO16_N_AT_U	North_Atlantic	U	Gasterosteus aculeatus	RAD-seq	22.4002	This study	DRA006702
NAO17_N_AT_U	North_Atlantic	U	Gasterosteus aculeatus	RAD-seq	34.3257	This study	DRA006702
NAO18_N_AT_U	North_Atlantic	U	Gasterosteus aculeatus	RAD-seq	30.3539	This study	DRA006702
NAO19_N_AT_U	North_Atlantic	U	Gasterosteus aculeatus	RAD-seq	32.0785	This study	DRA006702
NAO1_N_AT_U	North_Atlantic	U	Gasterosteus aculeatus	RAD-seq	25.7166	This study	DRA006702
NAO21_N_AT_U	North_Atlantic	U	Gasterosteus aculeatus	RAD-seq	29.5509	This study	DRA006702
NAO23_N_AT_U	North_Atlantic	U	Gasterosteus aculeatus	RAD-seq	30.6327	This study	DRA006702
NAO7_N_AT_U	North_Atlantic	U	Gasterosteus aculeatus	RAD-seq	25.743	This study	DRA006702
NAO8_N_AT_U	North_Atlantic	U	Gasterosteus aculeatus	RAD-seq	18.9269	This study	DRA006702
NAO9_N_AT_U	North_Atlantic	U	Gasterosteus aculeatus	RAD-seq	17.7234	This study	DRA006702
SF10_N_AT_U	Strangford Lough, Northern ireland	U	Gasterosteus aculeatus	RAD-seq	54.7835	This study	DRA006702
SF12_N_AT_U	Strangford Lough, Northern ireland	U	Gasterosteus aculeatus	RAD-seq	32.4304	This study	DRA006702
SF14_N_AT_U	Strangford Lough, Northern ireland	U	Gasterosteus aculeatus	RAD-seq	26.3586	This study	DRA006702
SF16_N_AT_U	Strangford Lough, Northern ireland	U	Gasterosteus aculeatus	RAD-seq	32.0375	This study	DRA006702
SF18_N_AT_U	Strangford Lough, Northern ireland	U	Gasterosteus aculeatus	RAD-seq	22.4791	This study	DRA006702
SF19_N_AT_U	Strangford Lough, Northern ireland	U	Gasterosteus aculeatus	RAD-seq	24.7015	This study	DRA006702
SF20_N_AT_U	Strangford Lough, Northern ireland	U	Gasterosteus aculeatus	RAD-seq	28.3927	This study	DRA006702
SF3_N_AT_U	Strangford Lough, Northern ireland	U	Gasterosteus aculeatus	RAD-seq	39.369	This study	DRA006702
SF6_N_AT_U	Strangford Lough, Northern ireland	U	Gasterosteus aculeatus	RAD-seq	38.3499	This study	DRA006702
SF7_1_N_AT_U	Strangford Lough, Northern ireland	U	Gasterosteus aculeatus	RAD-seq	32.774	This study	DRA006702
SF8_N_AT_U	Strangford Lough, Northern ireland	U	Gasterosteus aculeatus	RAD-seq	34.9013	This study	DRA006702
SHI_JA_01	Shinji, Japan	U	Gasterosteus nipponicus	RAD-seq	48.4155	This study	DRA006702
SHI_JA_02	Shinji, Japan	U	Gasterosteus nipponicus	RAD-seq	56.0869	This study	DRA006702
SHI_JA_03	Shinji, Japan	U	Gasterosteus nipponicus	RAD-seq	69.1056	This study	DRA006702
SHI_JA_04	Shinji, Japan	U	Gasterosteus nipponicus	RAD-seq	60.8411	This study	DRA006702
SHI_JA_05	Shinji, Japan	U	Gasterosteus nipponicus	RAD-seq	56.3803	This study	DRA006702
SHI_JA_06	Shinji, Japan	U	Gasterosteus nipponicus	RAD-seq	52.3087	This study	DRA006702
SWI10_N_AT_U	Lough Swilly, Republic of Ireland	U	Gasterosteus aculeatus	RAD-seq	37.6953	This study	DRA006702
SWI12_N_AT_U	Lough Swilly, Republic of Ireland	U	Gasterosteus aculeatus	RAD-seq	54.3359	This study	DRA006702
SWI13_N_AT_U	Lough Swilly, Republic of Ireland	U	Gasterosteus aculeatus	RAD-seq	45.7261	This study	DRA006702
SWI16_N_AT_U	Lough Swilly, Republic of Ireland	U	Gasterosteus aculeatus	RAD-seq	32.5314	This study	DRA006702
SWI1_N_AT_U	Lough Swilly, Republic of Ireland	U	Gasterosteus aculeatus	RAD-seq	84.1193	This study	DRA006702
SWI2_N_AT_U	Lough Swilly, Republic of Ireland	U	Gasterosteus aculeatus	RAD-seq	94.3897	This study	DRA006702
SWI3_N_AT_U	Lough Swilly, Republic of Ireland	U	Gasterosteus aculeatus	RAD-seq	30.5939	This study	DRA006702
SWI4_N_AT_U	Lough Swilly, Republic of Ireland	U	Gasterosteus aculeatus	RAD-seq	49.3513	This study	DRA006702
SWI6_N_AT_U	Lough Swilly, Republic of Ireland	U	Gasterosteus aculeatus	RAD-seq	42.9006	This study	DRA006702
cs_1335.01	Cushman Slough, Oregon, USA	U	Gasterosteus aculeatus	RAD-seq	34.2613	Catchen et al. 2014 Molecular Ecology	SRA070979
cs_1335.02	Cushman Slough, Oregon, USA	U	Gasterosteus aculeatus	RAD-seq	33.915	Catchen et al. 2014 Molecular Ecology	SRA070980
cs_1335.03	Cushman Slough, Oregon, USA	U	Gasterosteus aculeatus	RAD-seq	25.8517	Catchen et al. 2014 Molecular Ecology	SRA070981
cs_1335.04	Cushman Slough, Oregon, USA	U	Gasterosteus aculeatus	RAD-seq	20.4991	Catchen et al. 2014 Molecular Ecology	SRA070982
cs_1335.05	Cushman Slough, Oregon, USA	U	Gasterosteus aculeatus	RAD-seq	39.3969	Catchen et al. 2014 Molecular Ecology	SRA070983
cs_1335.06	Cushman Slough, Oregon, USA	U	Gasterosteus aculeatus	RAD-seq	20.5313	Catchen et al. 2014 Molecular Ecology	SRA070984
cs_1335.07	Cushman Slough, Oregon, USA	U	Gasterosteus aculeatus	RAD-seq	22.0849	Catchen et al. 2014 Molecular Ecology	SRA070985
cs_1335.08	Cushman Slough, Oregon, USA	U	Gasterosteus aculeatus	RAD-seq	27.2743	Catchen et al. 2014 Molecular Ecology	SRA070986
cs_1335.09	Cushman Slough, Oregon, USA	U	Gasterosteus aculeatus	RAD-seq	21.6062	Catchen et al. 2014 Molecular Ecology	SRA070987
cs_1335.10	Cushman Slough, Oregon, USA	U	Gasterosteus aculeatus	RAD-seq	29.9016	Catchen et al. 2014 Molecular Ecology	SRA070988
cs_1335.11	Cushman Slough, Oregon, USA	U	Gasterosteus aculeatus	RAD-seq	32.3519	Catchen et al. 2014 Molecular Ecology	SRA070989
cs_1335.12	Cushman Slough, Oregon, USA	U	Gasterosteus aculeatus	RAD-seq	28.8032	Catchen et al. 2014 Molecular Ecology	SRA070990
cs_1335.13	Cushman Slough, Oregon, USA	U	Gasterosteus aculeatus	RAD-seq	28.5587	Catchen et al. 2014 Molecular Ecology	SRA070991
cs_1335.14	Cushman Slough, Oregon, USA	U	Gasterosteus aculeatus	RAD-seq	38.217	Catchen et al. 2014 Molecular Ecology	SRA070992
cs_1335.15	Cushman Slough, Oregon, USA	U	Gasterosteus aculeatus	RAD-seq	22.9519	Catchen et al. 2014 Molecular Ecology	SRA070993
cs_1335.16	Cushman Slough, Oregon, USA	U	Gasterosteus aculeatus	RAD-seq	31.2377	Catchen et al. 2014 Molecular Ecology	SRA070994
cs_1335.17	Cushman Slough, Oregon, USA	U	Gasterosteus aculeatus	RAD-seq	21.0045	Catchen et al. 2014 Molecular Ecology	SRA070995
cs_1335.19	Cushman Slough, Oregon, USA	U	Gasterosteus aculeatus	RAD-seq	27.5776	Catchen et al. 2014 Molecular Ecology	SRA070996
cs_1335.20	Cushman Slough, Oregon, USA	U	Gasterosteus aculeatus	RAD-seq	23.9715	Catchen et al. 2014 Molecular Ecology	SRA070997
cs_1335.22	Cushman Slough, Oregon, USA	U	Gasterosteus aculeatus	RAD-seq	23.3963	Catchen et al. 2014 Molecular Ecology	SRA070998
cs_1335.23	Cushman Slough, Oregon, USA	U	Gasterosteus aculeatus	RAD-seq	21.554	Catchen et al. 2014 Molecular Ecology	SRA070999
cs_1335.24	Cushman Slough, Oregon, USA	U	Gasterosteus aculeatus	RAD-seq	28.1879	Catchen et al. 2014 Molecular Ecology	SRA071000
cs_1335.25	Cushman Slough, Oregon, USA	U	Gasterosteus aculeatus	RAD-seq	25.5708	Catchen et al. 2014 Molecular Ecology	SRA071001
cs_1335.26	Cushman Slough, Oregon, USA	U	Gasterosteus aculeatus	RAD-seq	26.3135	Catchen et al. 2014 Molecular Ecology	SRA071002
cs_1335.27	Cushman Slough, Oregon, USA	U	Gasterosteus aculeatus	RAD-seq	29.0476	Catchen et al. 2014 Molecular Ecology	SRA071003
cs_1335.28	Cushman Slough, Oregon, USA	U	Gasterosteus aculeatus	RAD-seq	38.0593	Catchen et al. 2014 Molecular Ecology	SRA071004
cs_1335.29	Cushman Slough, Oregon, USA	U	Gasterosteus aculeatus	RAD-seq	18.8968	Catchen et al. 2014 Molecular Ecology	SRA071005
cs_1335.30	Cushman Slough, Oregon, USA	U	Gasterosteus aculeatus	RAD-seq	19.8082	Catchen et al. 2014 Molecular Ecology	SRA071006
cs_1335.33	Cushman Slough, Oregon, USA	U	Gasterosteus aculeatus	RAD-seq	26.7427	Catchen et al. 2014 Molecular Ecology	SRA071007
cs_1335.35	Cushman Slough, Oregon, USA	U	Gasterosteus aculeatus	RAD-seq	26.5274	Catchen et al. 2014 Molecular Ecology	SRA071008
cs_1335.36	Cushman Slough, Oregon, USA	U	Gasterosteus aculeatus	RAD-seq	19.7046	Catchen et al. 2014 Molecular Ecology	SRA071009
cs_1335.37	Cushman Slough, Oregon, USA	U	Gasterosteus aculeatus	RAD-seq	20.8335	Catchen et al. 2014 Molecular Ecology	SRA071010
cs_1335.38	Cushman Slough, Oregon, USA	U	Gasterosteus aculeatus	RAD-seq	21.2771	Catchen et al. 2014 Molecular Ecology	SRA071011
cs_1335.39	Cushman Slough, Oregon, USA	U	Gasterosteus aculeatus	RAD-seq	19.4474	Catchen et al. 2014 Molecular Ecology	SRA071012
cs_1335.40	Cushman Slough, Oregon, USA	U	Gasterosteus aculeatus	RAD-seq	19.4539	Catchen et al. 2014 Molecular Ecology	SRA071013
cs_1335.41	Cushman Slough, Oregon, USA	U	Gasterosteus aculeatus	RAD-seq	24.3261	Catchen et al. 2014 Molecular Ecology	SRA071014
cs_1335.42	Cushman Slough, Oregon, USA	U	Gasterosteus aculeatus	RAD-seq	15.8119	Catchen et al. 2014 Molecular Ecology	SRA071015
cs_1335.43	Cushman Slough, Oregon, USA	U	Gasterosteus aculeatus	RAD-seq	20.8943	Catchen et al. 2014 Molecular Ecology	SRA071016
cs_1335.44	Cushman Slough, Oregon, USA	U	Gasterosteus aculeatus	RAD-seq	27.9734	Catchen et al. 2014 Molecular Ecology	SRA071017
cs_1335.45	Cushman Slough, Oregon, USA	U	Gasterosteus aculeatus	RAD-seq	18.5445	Catchen et al. 2014 Molecular Ecology	SRA071018
cs_1335.46	Cushman Slough, Oregon, USA	U	Gasterosteus aculeatus	RAD-seq	27.3081	Catchen et al. 2014 Molecular Ecology	SRA071019
cs_1335.48	Cushman Slough, Oregon, USA	U	Gasterosteus aculeatus	RAD-seq	22.7664	Catchen et al. 2014 Molecular Ecology	SRA071020
cs_1335.49	Cushman Slough, Oregon, USA	U	Gasterosteus aculeatus	RAD-seq	16.3478	Catchen et al. 2014 Molecular Ecology	SRA071021
cs_1335.51	Cushman Slough, Oregon, USA	U	Gasterosteus aculeatus	RAD-seq	24.9319	Catchen et al. 2014 Molecular Ecology	SRA071022
cs_1335.54	Cushman Slough, Oregon, USA	U	Gasterosteus aculeatus	RAD-seq	20.6133	Catchen et al. 2014 Molecular Ecology	SRA071023
cs_1335.55	Cushman Slough, Oregon, USA	U	Gasterosteus aculeatus	RAD-seq	18.8639	Catchen et al. 2014 Molecular Ecology	SRA071024
cs_1874.01	Cushman Slough, Oregon, USA	U	Gasterosteus aculeatus	RAD-seq	30.4055	Catchen et al. 2014 Molecular Ecology	SRA071025
cs_1874.02	Cushman Slough, Oregon, USA	U	Gasterosteus aculeatus	RAD-seq	40.0337	Catchen et al. 2014 Molecular Ecology	SRA071026
cs_1874.03	Cushman Slough, Oregon, USA	U	Gasterosteus aculeatus	RAD-seq	33.0872	Catchen et al. 2014 Molecular Ecology	SRA071027
cs_1874.04	Cushman Slough, Oregon, USA	U	Gasterosteus aculeatus	RAD-seq	25.9652	Catchen et al. 2014 Molecular Ecology	SRA071028
cs_1874.06	Cushman Slough, Oregon, USA	U	Gasterosteus aculeatus	RAD-seq	30.1482	Catchen et al. 2014 Molecular Ecology	SRA071029
cs_1874.07	Cushman Slough, Oregon, USA	U	Gasterosteus aculeatus	RAD-seq	37.0984	Catchen et al. 2014 Molecular Ecology	SRA071030
cs_1874.08	Cushman Slough, Oregon, USA	U	Gasterosteus aculeatus	RAD-seq	34.5293	Catchen et al. 2014 Molecular Ecology	SRA071031
cs_1874.09	Cushman Slough, Oregon, USA	U	Gasterosteus aculeatus	RAD-seq	36.9188	Catchen et al. 2014 Molecular Ecology	SRA071032
cs_1874.10	Cushman Slough, Oregon, USA	U	Gasterosteus aculeatus	RAD-seq	33.8357	Catchen et al. 2014 Molecular Ecology	SRA071033
cs_1874.11	Cushman Slough, Oregon, USA	U	Gasterosteus aculeatus	RAD-seq	33.1191	Catchen et al. 2014 Molecular Ecology	SRA071034
cs_1874.12	Cushman Slough, Oregon, USA	U	Gasterosteus aculeatus	RAD-seq	34.1214	Catchen et al. 2014 Molecular Ecology	SRA071035
cs_1874.13	Cushman Slough, Oregon, USA	U	Gasterosteus aculeatus	RAD-seq	34.5145	Catchen et al. 2014 Molecular Ecology	SRA071036
cs_1874.14	Cushman Slough, Oregon, USA	U	Gasterosteus aculeatus	RAD-seq	34.7092	Catchen et al. 2014 Molecular Ecology	SRA071037
cs_1874.15	Cushman Slough, Oregon, USA	U	Gasterosteus aculeatus	RAD-seq	35.759	Catchen et al. 2014 Molecular Ecology	SRA071038
cs_1874.16	Cushman Slough, Oregon, USA	U	Gasterosteus aculeatus	RAD-seq	39.0542	Catchen et al. 2014 Molecular Ecology	SRA071039
cs_1874.17	Cushman Slough, Oregon, USA	U	Gasterosteus aculeatus	RAD-seq	18.2656	Catchen et al. 2014 Molecular Ecology	SRA071040
cs_1874.18	Cushman Slough, Oregon, USA	U	Gasterosteus aculeatus	RAD-seq	18.8234	Catchen et al. 2014 Molecular Ecology	SRA071041
cs_1874.20	Cushman Slough, Oregon, USA	U	Gasterosteus aculeatus	RAD-seq	21.0956	Catchen et al. 2014 Molecular Ecology	SRA071042
cs_1874.21	Cushman Slough, Oregon, USA	U	Gasterosteus aculeatus	RAD-seq	34.5478	Catchen et al. 2014 Molecular Ecology	SRA071043
cs_1874.22	Cushman Slough, Oregon, USA	U	Gasterosteus aculeatus	RAD-seq	35.8146	Catchen et al. 2014 Molecular Ecology	SRA071044
cs_1874.23	Cushman Slough, Oregon, USA	U	Gasterosteus aculeatus	RAD-seq	28.6648	Catchen et al. 2014 Molecular Ecology	SRA071045
cs_1874.24	Cushman Slough, Oregon, USA	U	Gasterosteus aculeatus	RAD-seq	37.5369	Catchen et al. 2014 Molecular Ecology	SRA071046
cs_1875.01	Cushman Slough, Oregon, USA	U	Gasterosteus aculeatus	RAD-seq	27.9516	Catchen et al. 2014 Molecular Ecology	SRA071047
cs_1875.02	Cushman Slough, Oregon, USA	U	Gasterosteus aculeatus	RAD-seq	17.1332	Catchen et al. 2014 Molecular Ecology	SRA071048
cs_1875.03	Cushman Slough, Oregon, USA	U	Gasterosteus aculeatus	RAD-seq	21.6103	Catchen et al. 2014 Molecular Ecology	SRA071049
cs_1875.04	Cushman Slough, Oregon, USA	U	Gasterosteus aculeatus	RAD-seq	29.0029	Catchen et al. 2014 Molecular Ecology	SRA071050
cs_1875.05	Cushman Slough, Oregon, USA	U	Gasterosteus aculeatus	RAD-seq	27.784	Catchen et al. 2014 Molecular Ecology	SRA071051
cs_1875.06	Cushman Slough, Oregon, USA	U	Gasterosteus aculeatus	RAD-seq	24.3622	Catchen et al. 2014 Molecular Ecology	SRA071052
cs_1875.07	Cushman Slough, Oregon, USA	U	Gasterosteus aculeatus	RAD-seq	28.32	Catchen et al. 2014 Molecular Ecology	SRA071053
cs_1875.08	Cushman Slough, Oregon, USA	U	Gasterosteus aculeatus	RAD-seq	28.8094	Catchen et al. 2014 Molecular Ecology	SRA071054
cs_1875.09	Cushman Slough, Oregon, USA	U	Gasterosteus aculeatus	RAD-seq	28.4018	Catchen et al. 2014 Molecular Ecology	SRA071055
cs_1875.10	Cushman Slough, Oregon, USA	U	Gasterosteus aculeatus	RAD-seq	23.0255	Catchen et al. 2014 Molecular Ecology	SRA071056
cs_1875.11	Cushman Slough, Oregon, USA	U	Gasterosteus aculeatus	RAD-seq	23.0006	Catchen et al. 2014 Molecular Ecology	SRA071057
cs_1875.12	Cushman Slough, Oregon, USA	U	Gasterosteus aculeatus	RAD-seq	43.0004	Catchen et al. 2014 Molecular Ecology	SRA071058
cs_1875.13	Cushman Slough, Oregon, USA	U	Gasterosteus aculeatus	RAD-seq	36.9674	Catchen et al. 2014 Molecular Ecology	SRA071059
cs_1875.15	Cushman Slough, Oregon, USA	U	Gasterosteus aculeatus	RAD-seq	36.8505	Catchen et al. 2014 Molecular Ecology	SRA071060
cs_1875.16	Cushman Slough, Oregon, USA	U	Gasterosteus aculeatus	RAD-seq	36.8261	Catchen et al. 2014 Molecular Ecology	SRA071061
cs_1875.18	Cushman Slough, Oregon, USA	U	Gasterosteus aculeatus	RAD-seq	30.6096	Catchen et al. 2014 Molecular Ecology	SRA071062
cs_1875.20	Cushman Slough, Oregon, USA	U	Gasterosteus aculeatus	RAD-seq	38.4605	Catchen et al. 2014 Molecular Ecology	SRA071063
cs_1877.01	Cushman Slough, Oregon, USA	U	Gasterosteus aculeatus	RAD-seq	26.7326	Catchen et al. 2014 Molecular Ecology	SRA071064
cs_1877.02	Cushman Slough, Oregon, USA	U	Gasterosteus aculeatus	RAD-seq	27.8656	Catchen et al. 2014 Molecular Ecology	SRA071065
cs_1877.03	Cushman Slough, Oregon, USA	U	Gasterosteus aculeatus	RAD-seq	20.8033	Catchen et al. 2014 Molecular Ecology	SRA071066
cs_1877.04	Cushman Slough, Oregon, USA	U	Gasterosteus aculeatus	RAD-seq	30.2815	Catchen et al. 2014 Molecular Ecology	SRA071067
cs_1877.05	Cushman Slough, Oregon, USA	U	Gasterosteus aculeatus	RAD-seq	30.9985	Catchen et al. 2014 Molecular Ecology	SRA071068
cs_1877.06	Cushman Slough, Oregon, USA	U	Gasterosteus aculeatus	RAD-seq	23.9429	Catchen et al. 2014 Molecular Ecology	SRA071069
cs_1877.07	Cushman Slough, Oregon, USA	U	Gasterosteus aculeatus	RAD-seq	38.0807	Catchen et al. 2014 Molecular Ecology	SRA071070
cs_1877.08	Cushman Slough, Oregon, USA	U	Gasterosteus aculeatus	RAD-seq	42.5278	Catchen et al. 2014 Molecular Ecology	SRA071071
cs_1877.09	Cushman Slough, Oregon, USA	U	Gasterosteus aculeatus	RAD-seq	30.2254	Catchen et al. 2014 Molecular Ecology	SRA071072
